# Supplementary material for: Genomic Analysis of an Indian G8P[1] Caprine Rotavirus-A Strain Revealing Artiodactyl and DS-1-Like Human Multispecies Reassortment
Source: Front Vet Sci. 2021 Jan 27;7:606661. doi: 10.3389/fvets.2020.606661 (PMC7873603; doi:10.3389/fvets.2020.606661)
Supplement: Supplementary file 1 [file Table_1.xlsx]

## Sheet: NSP1
Supplementary Table 1: The current worksheet represents the percent nucleotide identity of NSP1 gene. On the right hand side of the matrix a separate identity table is given for strain K-98 with respect to other isolates of the dataset arranged in ascending order from top to bottom.
	Percent Similarity in upper triangle
	Percent Divergence in lower triangle
	CapRVA_K98_2015_India	HuRVA_Wa_2008_USA_FJ423128_A1	HuRVA_N155_2007_India_EU200799_A1	HuRVA_B1711_2002_Belgium_EF554088_A2	HuRVA_MW1473_2001_Malawi_HQ657133_A2	HuRVA_AK26_Kenya_1982_JF304932_A2	HuRVA_A64_GBR_1987_EF672564_A3	BoRVA_NCDV_USA_1971_HQ186290_A3	CapRVA_0040_2011_Argentina_KF577844_A3	AvRVA_PO-13_1997_Japan_AB009633_A4	SimRVA_SA11H96_2011_India_JF791801_A5	EqRVA_L338_1991_UK_KR086413_A6	MuRVA_EB-Po_1982_USA_JF309303_A7	EqRVA_GBR_1975_UK_JQ309141_A8	HuRVA_B4106_2000_Belgium_AY740735_A9	EqRVA_E403_2006_ARG_JF712583_A10	CapRVA_GO34_1999_Bangladesh_GU937883_A1	CapRVA_XL_2010_China_JQ004976_A11	CapRVA_BUW-14_085_Uganda_KY055433_A11	OvRVA_OVR762_2007_Spain_EF554154_A11	OvRVA_CC0812_2008_China_HQ834202_A11	OvRVA_Lamb-NT_2007_China_FJ031019_A11	OvRVA_LLR_1985_China_JQ031145_A11	HuRVA_T152_2002_Thailand_AB097459_A12	BoRVA_MRC-DPRU456_2009_South-Africa_KP7	BoRVA_B383_1998_ARG_FJ347117_A13	BoRVA_B223_1983_USA_LC133553_A13	BoRVA_Azuk-1_2006_Japan_AB573083_A13	HuRVA_SI-R56_2007_Slovenia_JX094034_A13	BoRVA_Dai-10_2008_Japan_AB573074_A13	LapRVA_K1130027_2011_NLD_KC488891_A13	BoRVA_A5-13_1988_Thailand_LC133531_A14	HuRVA_PA260-97_1997_Italy_HQ661118_A15	ChRVA_02V0002G3_2002_Germany_FJ169857_A	AlpRVA_356_2010_Peru_KT878998_A17	CamRVA_MRC-DPRU447_2002_Sudan_KC257086_	HuRVA_QUI-35-F5_2012_Brazil_KF185099_A1	SGRVA_SG385_2015_Japan_AB971766_A20	VSRVA_RK1_1989_Japan_LC088102_A21	RatRVA_KS-11-573_2010_Germany_KJ879454_	HuRVA_2014735512_Suriname_2013_KX257415	CGRVA_Ho374_2013_Japan_LC088224_A24	BatRVA_BatLi09_2014_Cameroon_KX268760_A	BatRVA_BatLy03_2013_Cameroon_KX268782_A	ShrewRVA_LW9_2013_China_KU243377_A28	BatRVA_BSTM70_2015_China_KX814927_A29	RacRVA_Rac-311_2008_Japan_LC208551_A30
CapRVA_K98_2015_India	***	65.8	65.1	66.2	66.4	65.6	71.8	72.2	73.2	4.1	55.5	55.1	25.1	66.1	28.2	57.2	72.8	71.5	71	72	71.6	71.8	71.6	57.9	95.7	86.7	87.9	85.6	94.2	93.5	94.2	78.5	53.1	3.4	46.6	71.7	56.8	56.7	2.7	42.7	54	1.7	13.2	13.7	44.7	47.1	2.1	CapRVA_K98_2015_India
HuRVA_Wa_2008_USA_FJ423128_A1	49	***	89.2	76.1	76.2	76.9	66.4	66	65.2	3.6	54.3	59.9	27.3	78.3	59.2	60.1	69.9	68.1	68.7	68.2	68	67.8	67.8	58.6	67.1	68.9	68.2	66.7	65.5	67	66.1	69	63	3.2	47.1	68.1	63.1	60.2	1.9	24.1	57.4	1.7	13.5	12.1	56.6	60.9	2.5	HuRVA_Wa_2008_USA_FJ423128_A1
HuRVA_N155_2007_India_EU200799_A1	278.6	213.6	***	75.3	75.4	76.4	66.1	65.7	64.3	3.7	58.7	45.4	25.9	75.7	26.9	44.6	68.7	67.7	67.5	68	68.1	68.1	68	58.2	65.6	67.2	66.7	65.5	64.3	66.1	61.5	67.6	56.5	5.4	47.2	66.5	53.1	60.9	1.8	44.4	57.5	1.8	13.8	10	54.5	58.8	3.2	HuRVA_N155_2007_India_EU200799_A1
HuRVA_B1711_2002_Belgium_EF554088_A2	50.4	30.3	212.3	***	97	93.6	67.3	66.7	65.7	2.7	50.1	60	26.9	74.6	59	61.2	68.5	68.5	67.9	68.2	68.5	68.3	68.1	57.5	66.7	68.5	67.6	65.9	65.3	66	63.5	68.5	62.3	3.3	60.7	66.3	63.5	61.2	2.1	44.4	61.8	1.7	19.2	20.7	55.1	61.8	4.3	HuRVA_B1711_2002_Belgium_EF554088_A2
HuRVA_MW1473_2001_Malawi_HQ657133_A2	350	350	240.5	350	***	93	68	67.2	66.1	2.7	52.6	60.9	26.8	74.3	59.9	61.3	68.4	68.2	67.3	68.2	68.2	68	67.8	57.2	66.8	67.8	67.9	65.8	65.8	66.1	63.4	68.7	62.9	3.1	56.2	66.6	63.7	61.1	2	47	53.4	2	19.5	20.3	55.1	61.5	4.7	HuRVA_MW1473_2001_Malawi_HQ657133_A2
HuRVA_AK26_Kenya_1982_JF304932_A2	50.6	28.9	205.2	6.8	350	***	67.7	66.8	66.7	2.6	54	59.9	25.7	75.2	58.9	61.6	68.2	68.9	68.1	68.2	68.6	68.6	68.5	57.4	66.2	67.5	67.6	65.6	64.6	65.8	61.8	69.5	62.5	7.5	55.8	66.5	63.7	61.4	2.6	44	55.9	2.2	13	20.7	55	62	4.9	HuRVA_AK26_Kenya_1982_JF304932_A2
HuRVA_A64_GBR_1987_EF672564_A3	36.2	47.4	350	46.1	350	45	***	98.1	86.8	1.4	47.6	58.8	27	67.2	26.8	45	73.1	73.8	73	73.6	73.8	73.8	73.8	64.5	74	73.2	74.1	74.5	72.9	73.9	73	74.7	64.4	4.3	48.9	73.1	64.5	63.5	1.6	26.6	55.8	2.3	6.6	5.1	46.4	60.1	3.5	HuRVA_A64_GBR_1987_EF672564_A3
BoRVA_NCDV_USA_1971_HQ186290_A3	35.5	48.4	283.1	47.2	350	46.5	1.9	***	86.9	3.2	47.6	58.9	26.9	67.8	26.9	48	73.4	73.8	73.3	73.8	73.8	73.8	73.8	64.4	74.1	73.6	74.2	74.8	73.4	74	73.3	74.7	64.4	4.3	48.9	73	64.6	63.4	1.6	26.8	56	1.8	8.8	5.1	26.5	60.1	1.5	BoRVA_NCDV_USA_1971_HQ186290_A3
CapRVA_0040_2011_Argentina_KF577844_A3	218.9	236.4	180.4	247	202.6	230.1	284.5	295.3	***	2.8	45.2	47.3	22.7	64.7	46.6	56.5	73.4	72.8	73	73.8	72.8	73	72.8	61.2	73.6	72.5	73.5	74	72.5	73	72.5	72	62.9	10.3	49.7	62.8	61.9	51.3	3.1	45.5	63.5	2.3	8.3	7.2	23.3	59.5	4.3	CapRVA_0040_2011_Argentina_KF577844_A3
AvRVA_PO-13_1997_Japan_AB009633_A4	162.9	156.6	301.5	161	350	152	158.5	161	243.4	***	6.9	3.2	2.2	6.5	2.3	2.8	3.5	5	2.5	4.8	5	5	5	2	4.2	3.4	3.5	2.6	4.1	4.2	4.1	3.1	4.6	62.2	3.2	5.4	2	4.8	48.3	2.2	2.1	39.7	3.3	2.3	3.5	5	61.9	AvRVA_PO-13_1997_Japan_AB009633_A4
SimRVA_SA11H96_2011_India_JF791801_A5	79.9	81.7	350	77.6	186.4	77.4	82.5	82.1	243.7	173.4	***	65.5	58.9	45	64.8	64.2	56.2	57	57.2	55.8	57.1	57	57	59.7	56.9	56.7	44.8	55	57	56.4	56.6	56.5	51.7	2.8	65.5	37.4	44.2	58.3	3	62.5	28.9	3.6	14.1	14.1	63.8	44.8	2.1	SimRVA_SA11H96_2011_India_JF791801_A5
EqRVA_L338_1991_UK_KR086413_A6	81.6	81.7	255.3	85.7	194.5	85.4	82.3	81.3	350	149.3	53.8	***	60.2	59.5	72.9	78.5	60.6	59.3	59.7	59.9	59.3	59.9	59.7	44.6	60.6	60.6	60.8	47.8	45.8	57	59	61.4	44.7	5.7	71.6	39.7	59.5	30.7	2.4	69.3	54.2	2.3	13.2	19.5	70.1	59.9	3.6	EqRVA_L338_1991_UK_KR086413_A6
MuRVA_EB-Po_1982_USA_JF309303_A7	87.9	83.6	350	87.6	350	86.7	84.4	84.5	350	198.3	71.3	64	***	59.3	61.7	61.3	26.5	26.1	26.1	26.4	26.1	26.1	26.1	26.7	25.9	26.9	26.3	26.1	26.7	26.6	26.8	26.3	26.5	2.6	57.3	39.1	27.1	27.4	1.7	59.4	26.9	1.2	8.2	10.4	57	26.8	1.4	MuRVA_EB-Po_1982_USA_JF309303_A7
EqRVA_GBR_1975_UK_JQ309141_A8	50.7	26.8	230.1	32.8	350	32.1	46.2	45	350	160.6	86.8	85.4	85.5	***	28.5	57.9	67.9	68.2	67.5	67.7	68.2	67.7	67.7	60.6	66.4	67.7	67.7	65.4	65.4	65.6	64.1	67.9	61.6	2.6	45.2	66	62.7	46.7	1.9	29.7	52.4	1.5	12.8	4.2	45.9	47.4	3.2	EqRVA_GBR_1975_UK_JQ309141_A8
HuRVA_B4106_2000_Belgium_AY740735_A9	86.7	81.3	241.9	83.3	192.7	80.3	83.3	83	350	158.5	53.6	34.6	59.7	89.6	***	74	60.7	60.3	60.2	60	59.6	59.6	59.4	56.4	57.4	58	59.6	25.5	29.3	29.4	27.4	60.1	61.2	3.6	73.8	37.7	27.1	28.2	1.9	71.4	29.6	2.2	12.3	8.5	70	59.5	4.4	HuRVA_B4106_2000_Belgium_AY740735_A9
EqRVA_E403_2006_ARG_JF712583_A10	86.7	81.9	247.3	81.8	187.4	79.6	83.8	83.5	350	146.1	54.8	26.2	65.9	87	33.2	***	59.7	59.7	59.7	59.9	59.6	60.1	60.1	57.4	59.6	61.1	60.7	45.7	44.3	45.5	44.3	61.8	59.9	5.6	72.7	59.7	59.4	58	3.5	68.1	54.6	8	14.3	13.2	71	60	6	EqRVA_E403_2006_ARG_JF712583_A10
CapRVA_GO34_1999_Bangladesh_GU937883_A1	37.4	44.2	239.1	44.8	350	44.8	34.7	34.1	261.1	165.9	82.9	78.2	85	46.2	83.4	81	***	86.7	92.9	94.3	86.4	86.3	86.3	59.6	74	75	73.3	72.9	71.9	72.6	71.8	73.3	64.9	4.7	60.4	72.5	65.9	61.1	3.5	26.2	63.3	2	11.7	10.1	48.5	61.2	4.4	CapRVA_GO34_1999_Bangladesh_GU937883_A1
CapRVA_XL_2010_China_JQ004976_A11	40.7	46.3	220.4	44.4	350	43.6	34.4	34.3	298	155.1	85.7	80.7	84.7	46.2	84.8	81.8	15.3	***	86.6	87	99.4	99.1	99.1	60.9	72.2	72.5	71.9	71.2	71	71.9	70.7	72.9	64.6	3.6	47	73	63.7	61.4	1.5	45.6	64.4	3.1	12.9	14.4	49.7	62.3	2	CapRVA_XL_2010_China_JQ004976_A11
CapRVA_BUW-14_085_Uganda_KY055433_A11	40.3	45.8	250.2	45.9	350	44.5	35.3	34.7	265.5	174.6	85.4	80.2	85.4	47.6	84.2	82.3	7.6	15.3	***	93.3	86.4	86.1	86.1	60.8	72.4	73.9	71.9	71.5	70.8	70.8	70.1	72.7	64.8	3.7	59.9	73.3	64.6	60.8	3	25.8	62.3	2.8	12.7	13.9	26.5	62.2	4.4	CapRVA_BUW-14_085_Uganda_KY055433_A11
OvRVA_OVR762_2007_Spain_EF554154_A11	38.8	46.4	244.4	45.5	350	45.1	34.2	33.8	261.1	166.5	84.2	77.7	86.4	46.8	85.8	81.3	6.1	14.9	7.1	***	86.8	86.4	86.4	60.8	73.6	74.6	72.7	72.4	71.5	72.2	71.2	72.9	65	7.1	47	71.8	65.5	61.2	2.3	46.4	62.7	2.1	12.9	17.2	27.7	61.3	2.6	OvRVA_OVR762_2007_Spain_EF554154_A11
OvRVA_CC0812_2008_China_HQ834202_A11	350	350	249.6	350	44.6	350	350	350	242.1	238.8	206.2	220.3	350	350	195.8	195.6	350	350	350	350	***	99.5	99.5	61	72.3	72.5	72.1	71.5	70.7	72.2	70.9	72.9	64.9	3.5	47.2	73	63.6	61.5	1.5	46	64.3	3.1	12.9	14.2	48.1	62.5	2	OvRVA_CC0812_2008_China_HQ834202_A11
OvRVA_Lamb-NT_2007_China_FJ031019_A11	350	350	247.8	350	44.6	350	350	350	242.1	241.2	206.2	219.8	350	350	194.8	194.4	350	350	350	350	0.4	***	99.9	60.9	72.5	72.2	72.2	71.7	70.9	72.3	71.1	73	64.1	3.5	47.2	73.2	63.8	61.5	1.5	46.1	64.4	3.1	12.9	14.4	48.3	62.2	2	OvRVA_Lamb-NT_2007_China_FJ031019_A11
OvRVA_LLR_1985_China_JQ031145_A11	350	350	252.4	350	44.9	350	350	350	240.3	240.8	206.3	220	350	350	194.5	194.3	350	350	350	350	0.4	0.1	***	60.9	72.4	72.1	72.1	71.5	70.7	72.2	70.9	72.9	64.1	3.5	47.1	73.1	63.8	61.4	1.5	45.9	64.3	3.1	12.9	14.4	48.1	62.1	2	OvRVA_LLR_1985_China_JQ031145_A11
HuRVA_T152_2002_Thailand_AB097459_A12	60.5	57.3	190.9	61.2	350	60.8	53.6	54.2	350	161.3	73.3	84.7	91.5	63.5	83.8	83.6	61.8	61.6	61.2	59.5	350	350	350	***	61.2	62.2	61.4	63.3	62.1	64.3	59.6	61.9	68.6	3	58.6	65.4	64.8	62	5	44.4	66.1	1.9	4.1	9	58.9	61	2.7	HuRVA_T152_2002_Thailand_AB097459_A12
BoRVA_MRC-DPRU456_2009_South-Africa_KP7	230.5	350	277.5	350	350	350	237.1	237.1	212.9	350	350	236.9	350	350	275	234.5	271.2	301.2	267.8	258.4	350	350	350	272.7	***	88.6	89.7	88.1	96.5	95.9	96.5	79.9	63.4	4	46.1	73.8	62.5	57.1	2.6	44.3	54.7	1.7	13.4	13.3	27.5	60.8	3.8	BoRVA_MRC-DPRU456_2009_South-Africa_KP7
BoRVA_B383_1998_ARG_FJ347117_A13	179	209.7	227.7	177	216.6	180.6	183.1	186.4	233.1	206.6	209.4	186.5	228.6	217.7	213.2	182.4	189.5	183.6	197.7	192.5	209	210.2	208.1	227.1	240.3	***	88.5	86.2	87.4	88	87.8	80.4	63.9	4.6	47.9	73	64.8	48.4	2.5	43.7	54.9	1.9	13.2	13.5	45	62.5	4.2	BoRVA_B383_1998_ARG_FJ347117_A13
BoRVA_B223_1983_USA_LC133553_A13	252.7	350	206.7	350	350	350	350	350	350	267.5	350	248.2	350	350	250.1	253.7	261.9	317.1	264.6	253.2	212.4	214.7	214.3	291.1	225.1	230.7	***	93.2	89.5	89.8	89.5	79.9	65	6.3	46.4	72.1	63.8	60	2.6	44.2	54.3	2	13.4	11.8	45.1	60.4	2.4	BoRVA_B223_1983_USA_LC133553_A13
BoRVA_Azuk-1_2006_Japan_AB573083_A13	15.7	46.8	350	48.8	350	49.2	32.3	31.8	267	161.5	78.9	76.5	90.4	48.3	83.8	79.2	35.8	38.9	39	36.9	350	350	350	56	253.2	179.7	274.2	***	87.7	88.5	87.7	78.5	63.7	2.6	50	71.7	62.5	58.5	2.8	44.5	62.1	2.1	14	15.9	44.1	59.6	3.9	BoRVA_Azuk-1_2006_Japan_AB573083_A13
HuRVA_SI-R56_2007_Slovenia_JX094034_A13	231.2	293.9	259	350	350	350	209.6	211.7	214.3	228.8	232.7	350	350	350	241.6	350	232.8	219.7	247.7	232.2	214.9	214.9	215.7	350	226.7	350	265.4	255.9	***	95.6	96.3	79.8	62.7	4	45.9	73.5	55.7	50.2	2.7	27.6	54.4	1.7	13.4	15	44.4	60.4	3.9	HuRVA_SI-R56_2007_Slovenia_JX094034_A13
BoRVA_Dai-10_2008_Japan_AB573074_A13	6	45	350	47.9	350	48.1	33.8	34.1	228.5	160.3	81.1	78.7	87.3	47.8	83	81.2	36.1	38.1	39	36.4	350	350	350	56.5	273.4	178.1	249.2	13	237.4	***	95.5	79.9	64.2	3.7	46.2	73.6	54.9	58	5.1	53.9	54.8	4.4	13.6	14.1	45.8	48.2	4.9	BoRVA_Dai-10_2008_Japan_AB573074_A13
LapRVA_K1130027_2011_NLD_KC488891_A13	5.1	47.1	350	49.7	350	50	35.1	34.8	228.8	162.9	80.6	79.6	86.1	48.4	83	82.4	37.5	39.3	40.9	38.2	350	350	350	57.6	309	183.6	350	13.9	250	4.7	***	78.2	54.4	2.2	47.4	72.6	54.1	56.6	2.7	27.5	54.2	2.3	13.8	13.9	25.3	55.8	2.1	LapRVA_K1130027_2011_NLD_KC488891_A13
BoRVA_A5-13_1988_Thailand_LC133531_A14	27.1	46.9	350	48.1	350	45.9	32.1	32.1	224.7	151.3	79.9	77.5	86.6	49.3	80.6	79.4	39.6	41.2	40.8	39.6	350	350	350	56.3	204.4	177.8	235.3	27.6	238.1	25	27.6	***	64.4	2.2	59.6	76.5	64.7	61	4.9	30.9	62.8	3.6	14.6	11.1	59.2	62.8	3.6	BoRVA_A5-13_1988_Thailand_LC133531_A14
HuRVA_PA260-97_1997_Italy_HQ661118_A15	60.3	61.4	229.8	62.4	193.9	62.1	55.7	55.4	350	173.5	77.3	81.8	87.6	65.3	78.4	84.2	57.1	60.4	58.6	58.7	220.7	222.4	223.3	44.6	244.4	350	350	56.3	350	56.5	59.2	55.7	***	2.2	59.3	64.6	67.6	64.5	3.6	27.5	66.7	4	3.9	12.2	45.2	62.4	3.1	HuRVA_PA260-97_1997_Italy_HQ661118_A15
ChRVA_02V0002G3_2002_Germany_FJ169857_A	158.2	152.1	208.6	156.9	350	150.3	156.9	161.3	350	52.6	155.8	146.6	182.5	170.5	152.5	140.5	148.4	153.8	154.7	150.6	218.5	223.5	222.2	162.8	265.2	211.6	217.2	162.7	350	160.6	159.9	155.2	159	***	3.1	10	2.7	4.2	48.1	2.4	7.1	51.1	2.3	5.1	4	2.6	60.8	ChRVA_02V0002G3_2002_Germany_FJ169857_A
AlpRVA_356_2010_Peru_KT878998_A17	83.6	75.8	237.5	77.1	184.3	77.3	82	81.4	350	144.5	51.1	37.1	71.8	84.7	33.9	36.1	77.3	80.1	79	78.7	207.2	205.9	207.6	78.8	350	200.2	226.2	80.5	209.5	81.9	82.9	75.9	79	142.8	***	59.2	58.7	46.6	4.9	69.3	58.9	3.7	22.3	9.9	72.5	58.4	2.3	AlpRVA_356_2010_Peru_KT878998_A17
CamRVA_MRC-DPRU447_2002_Sudan_KC257086_	35.2	43.7	350	49.4	350	46.9	35.2	35.9	300.7	141.6	77.6	71.1	73	47.3	76.4	76.9	36.3	36.6	36.3	37	350	350	350	52	245.3	161.5	350	37.8	350	34.3	35.5	28.6	54.4	138.2	69.4	***	66.1	61.8	4.9	37.2	64.3	2.7	17.8	24.1	37.8	63.2	4.2	CamRVA_MRC-DPRU447_2002_Sudan_KC257086_
HuRVA_QUI-35-F5_2012_Brazil_KF185099_A1	61.7	64.5	350	64.6	230.8	63.9	53.3	53.2	277.9	168.2	82.2	79.5	90.3	67	84.5	83.8	60.1	64.7	62.2	58.5	350	350	350	51.7	230.3	242.7	350	55.3	350	58.4	59.7	59.9	46.6	174.2	74.8	49.2	***	64.8	1.7	26.5	75.9	2.9	4.8	7.1	47.5	61	1.8	HuRVA_QUI-35-F5_2012_Brazil_KF185099_A1
SGRVA_SG385_2015_Japan_AB971766_A20	65.7	66.2	350	62.9	247.6	61.7	60.6	60.8	350	161.4	80.2	79.5	86.9	67.1	78.5	79.4	63	65.4	64.1	64.2	350	350	350	60.4	236.2	350	350	63.4	247	64.2	66.5	65.8	53.1	156.3	79.5	59.3	53.5	***	2	31.3	64.2	1.9	13.5	8.3	28	68.2	3.1	SGRVA_SG385_2015_Japan_AB971766_A20
VSRVA_RK1_1989_Japan_LC088102_A21	167.9	164.4	306.4	178.3	273.9	171.7	162.8	163.9	350	74.5	168	154	181.7	161.2	180.7	162.2	177.5	187.3	183.3	171.2	250	255.4	256.2	165.6	270.2	248.8	244.9	160.7	277.2	162.4	167.5	157.7	189.8	75.8	151.2	152.5	181	159.7	***	2.3	2	66.5	2.4	1.7	2.6	3.2	50.2	VSRVA_RK1_1989_Japan_LC088102_A21
RatRVA_KS-11-573_2010_Germany_KJ879454_	87.8	87.5	257	88.8	257.8	89.1	88.3	87.5	435.8	164.3	57.4	42.5	64	98.8	39	43.3	86.2	88.7	87.6	83.5	254	254	254.1	82.6	278.6	245.3	249.1	82.3	226.6	83.5	86.3	85.8	89.7	162.1	42.4	79.8	87.1	81.3	180.6	***	30.5	2.4	12.8	8.6	67.5	57.5	3.2	RatRVA_KS-11-573_2010_Germany_KJ879454_
HuRVA_2014735512_Suriname_2013_KX257415	62.2	59.6	237.9	62	259.2	60.2	56.2	56.4	241.7	163	84.4	79.9	86.7	65.5	82.2	82.6	58.4	57.1	59.7	58.5	350	350	350	50	264.6	214.3	350	58.1	350	60	61.8	58.4	45.4	156.5	77	50.4	29.8	53.3	160.7	86.6	***	6.7	12.3	9.8	44.4	62.4	2.7	HuRVA_2014735512_Suriname_2013_KX257415
CGRVA_Ho374_2013_Japan_LC088224_A24	154.9	147.3	270.6	155.5	214.5	149.3	150.4	150.6	282.1	74.8	171.8	152.2	180	152.1	159.4	143.5	153.3	159.5	160.3	149.6	227.5	229.6	230	167.2	350	218.8	253.1	153.5	350	147.4	153.7	141.6	170.9	72.7	155.2	145.5	171.5	145.3	45.8	158.2	167.2	***	2	1.9	4.9	3.3	49.3	CGRVA_Ho374_2013_Japan_LC088224_A24
BatRVA_BatLi09_2014_Cameroon_KX268760_A	118.3	126.9	220.3	115.5	220.7	117.8	125.4	125.8	350	197.5	120.1	130.3	140.7	128.6	132.2	128.1	119.8	124.5	124.9	120.3	350	350	350	128.2	271.4	300.7	230.2	114.1	232.2	116.6	117.2	114.6	131.4	204.5	120.5	104.1	133.7	134.5	205	128.9	126.5	227.2	***	68.7	13.4	8.6	1.9	BatRVA_BatLi09_2014_Cameroon_KX268760_A
BatRVA_BatLy03_2013_Cameroon_KX268782_A	122	125.6	185.1	117.9	208.7	115.3	128.3	128.3	350	188.1	121.3	136.6	140.2	131.5	131.6	127	123.8	126.5	123.6	125.7	226.4	229.9	227.1	130.2	289.4	350	234.8	117.6	350	121.1	123.4	124.3	127.5	173	124.1	111.2	135	123.4	208.4	129.6	134.7	182.2	41.8	***	14.9	14.4	2.9	BatRVA_BatLy03_2013_Cameroon_KX268782_A
ShrewRVA_LW9_2013_China_KU243377_A28	90	76	226.4	80.4	189.5	81	87.7	88.9	350	158.7	55.4	41.2	74.3	89.1	40.9	38.5	87.8	88.9	89.1	88	350	350	350	80	238.5	205.7	244.8	89.8	207.5	87.7	89.5	83.7	86.4	160.2	37	78.1	84.6	79.3	158.8	45.1	83.7	154.3	134.2	134.7	***	56.8	3.7	ShrewRVA_LW9_2013_China_KU243377_A28
BatRVA_BSTM70_2015_China_KX814927_A29	67.2	69.6	350	67	211.6	66.6	64.6	65.4	220.9	169.7	81.5	82.2	92.4	69.7	82.9	80.6	66.7	65.2	67.5	66.9	220.2	221	222.7	62.8	262.3	194.6	350	65.9	247.2	65.3	66.7	65.7	58.4	167.6	78.5	59	63	40.6	170.2	82.1	55.9	168.1	131	131.1	85	***	3.9	BatRVA_BSTM70_2015_China_KX814927_A29
RacRVA_Rac-311_2008_Japan_LC208551_A30	158.2	135.5	216.1	158.2	350	152	152.7	151.7	297.4	55.8	157.4	182.5	184.6	155.4	153.9	155.8	144.1	144.4	154	145.1	350	350	350	170.4	266.6	224.8	239.7	150.3	235.6	154.2	153.8	154.8	157.4	58.5	147.9	151	163.7	153.1	73.4	163.2	156.4	67.7	203.3	200.1	150.3	178	***	RacRVA_Rac-311_2008_Japan_LC208551_A30
	CapRVA_K98_2015_India	HuRVA_Wa_2008_USA_FJ423128_A1	HuRVA_N155_2007_India_EU200799_A1	HuRVA_B1711_2002_Belgium_EF554088_A2	HuRVA_MW1473_2001_Malawi_HQ657133_A2	HuRVA_AK26_Kenya_1982_JF304932_A2	HuRVA_A64_GBR_1987_EF672564_A3	BoRVA_NCDV_USA_1971_HQ186290_A3	CapRVA_0040_2011_Argentina_KF577844_A3	AvRVA_PO-13_1997_Japan_AB009633_A4	SimRVA_SA11H96_2011_India_JF791801_A5	EqRVA_L338_1991_UK_KR086413_A6	MuRVA_EB-Po_1982_USA_JF309303_A7	EqRVA_GBR_1975_UK_JQ309141_A8	HuRVA_B4106_2000_Belgium_AY740735_A9	EqRVA_E403_2006_ARG_JF712583_A10	CapRVA_GO34_1999_Bangladesh_GU937883_A1	CapRVA_XL_2010_China_JQ004976_A11	CapRVA_BUW-14_085_Uganda_KY055433_A11	OvRVA_OVR762_2007_Spain_EF554154_A11	OvRVA_CC0812_2008_China_HQ834202_A11	OvRVA_Lamb-NT_2007_China_FJ031019_A11	OvRVA_LLR_1985_China_JQ031145_A11	HuRVA_T152_2002_Thailand_AB097459_A12	BoRVA_MRC-DPRU456_2009_South-Africa_KP7	BoRVA_B383_1998_ARG_FJ347117_A13	BoRVA_B223_1983_USA_LC133553_A13	BoRVA_Azuk-1_2006_Japan_AB573083_A13	HuRVA_SI-R56_2007_Slovenia_JX094034_A13	BoRVA_Dai-10_2008_Japan_AB573074_A13	LapRVA_K1130027_2011_NLD_KC488891_A13	BoRVA_A5-13_1988_Thailand_LC133531_A14	HuRVA_PA260-97_1997_Italy_HQ661118_A15	ChRVA_02V0002G3_2002_Germany_FJ169857_A	AlpRVA_356_2010_Peru_KT878998_A17	CamRVA_MRC-DPRU447_2002_Sudan_KC257086_	HuRVA_QUI-35-F5_2012_Brazil_KF185099_A1	SGRVA_SG385_2015_Japan_AB971766_A20	VSRVA_RK1_1989_Japan_LC088102_A21	RatRVA_KS-11-573_2010_Germany_KJ879454_	HuRVA_2014735512_Suriname_2013_KX257415	CGRVA_Ho374_2013_Japan_LC088224_A24	BatRVA_BatLi09_2014_Cameroon_KX268760_A	BatRVA_BatLy03_2013_Cameroon_KX268782_A	ShrewRVA_LW9_2013_China_KU243377_A28	BatRVA_BSTM70_2015_China_KX814927_A29	RacRVA_Rac-311_2008_Japan_LC208551_A30

## Sheet: NSP2
Supplementary Table 1: The current worksheet represents the percent nucleotide identity of NSP2 gene. On the right hand side of the matrix a separate identity table is given for strain K-98 with respect to other isolates of the dataset arranged in ascending order from top to bottom.
	Percent Similarity in upper triangle
	Percent Divergence in lower triangle
	CapRVA_K-98_2015_India	HuRVA_Wa_1974_USA_KU861397_N1	BoRVA_DQ-75_2008_China_GU384196_N2	HuRVA_MCS-KOL-383_2014_India_KU292526_N	HuRVA_N-1_2009_India_JX040428_N2	BoRVA_A5-13_1988_Thailand_LC133532_N2	BoRVA_H2_2011_India_JX442795_N2	HuRVA_MUL-13-204_2013_Uganda_KX655458_N	CapRVA_GO34_1999_Bangladesh_GU937884_N2	OvRVA_OVR762_2002_Spain_EF554155_N2	BoRVA_ZAF_2007_SF_JN831216_N2	HuRVA_S140023_2014_Japan_AB930298_N2	CapRVA_0040_2011_Argentina_KF577845_N2	CapRVA_BUW-14-085_2014_Uganda_KY055434_	CapRVA_XL_2010_China_JQ004977_N2	OvRVA_CC0812-1_2008_China_HQ834203_N2	OvRVA_Lamb-NT_2007_China_FJ031020_N2	OvRVA_LLR_1985_China_JQ031147_N2	HuRVA_T152_1998_Thailand_DQ146703_N3	AvRVA_PO-13_1997_Japan_AB009625_N4	SimRVA_SA11_1958_SA_JQ688680_N5	ChRVA_02V0002G3_2002_Germany_FJ169860_N	MuRVA_ETD_822_2007_USA_GQ479954_N7	BatRVA_KE4852_2007_Kenya_GU983677_N8	EqRVA_L338_1991_UK_JF712562_N9	AvRVA_10V0112H5_2010_Germany_JX204818_N	SGRVA_SG385_2012_Japan_AB971767_N11	HuRVA_ME848_2012_Italy_KR632627_N12	HuRVA_2014735512_2013_Suriname_KX257414	CgRVA_Ho374_2013_Japan_LC088225_N14	BatRVA_BatLi09_2014_Cameroon_KX268761_N	ShrewRVA_LW9_2013_China_KU243430_N17	RatRVA_Rat14_2015_Italy_KX398370_N18	BatRVA_GLRL1_2005_China_KX814938_N19	RacRVA_Rac-311_2011_Japan_N20	BatRVA_ZFB14-126_Zambia_LC277162_N21	BatRVA_BATp39_2015_Kenya_MH285844_N22
CapRVA_K-98_2015_India	***	81.6	87.9	98.1	94.6	96.1	95.5	94.7	94.5	88.4	86.8	93.1	87.2	88	90.7	90.8	90.7	90.7	80.3	66.5	79.8	65.6	74.5	75.2	81.1	66.6	77	79.9	69.8	63.4	73.1	78.9	78.5	65.7	65.7	77.2	78.5	CapRVA_K-98_2015_India						CapRVA_K-98_2015_India	***
HuRVA_Wa_1974_USA_KU861397_N1	21.7	***	82.6	81.4	78.6	81.3	80.4	81.5	81.1	83.4	81.1	81.8	80.4	82	82.1	82.2	82.1	82.1	80.1	61.4	80.9	63.2	72.8	76.5	80	61.4	78.1	80.8	70.5	64.6	74.7	80.8	79.4	64.7	65.2	75.8	76.8	HuRVA_Wa_1974_USA_KU861397_N1						CgRVA_Ho374_2013_Japan_LC088225_N14	63.4
BoRVA_DQ-75_2008_China_GU384196_N2	13.6	20.1	***	87.2	84.9	88.8	87.2	88.3	88.7	88.6	93.5	87.8	92.6	88.1	88.7	88.6	88.7	88.7	79.7	66.7	79.5	65.7	74.1	76	81.1	66.5	77.9	82.3	68.9	64.5	73.3	80.8	80.3	63.6	65	76.5	77.4	BoRVA_DQ-75_2008_China_GU384196_N2						ChRVA_02V0002G3_2002_Germany_FJ169860_N	65.6
HuRVA_MCS-KOL-383_2014_India_KU292526_N	287.8	289	253.1	***	96.1	95.5	95.9	94.1	93.9	87.8	85.8	92.2	86.7	87.2	90.3	90.4	90.3	90.3	79.2	65.2	78.2	63	73.1	74.4	80.4	64	76.4	78.7	69	63.4	72	78	78.3	65.6	65.6	76.7	78	HuRVA_MCS-KOL-383_2014_India_KU292526_N						BatRVA_GLRL1_2005_China_KX814938_N19	65.7
HuRVA_N-1_2009_India_JX040428_N2	218.5	220	250.4	285.3	***	94.4	93.3	93.3	92.7	85.2	83.9	92.8	86.9	85.6	87.7	87.6	87.7	87.7	77	62.6	76.8	61.5	70.9	74.7	78	63.4	76.8	76.5	69.5	63	70.7	78.6	77.3	64.1	65.7	77.2	77.9	HuRVA_N-1_2009_India_JX040428_N2						RacRVA_Rac-311_2011_Japan_N20	65.7
BoRVA_A5-13_1988_Thailand_LC133532_N2	4	22.1	12.5	263.1	216.2	***	96.5	97.5	96.6	88.4	87.8	94.7	88.3	88.2	91.3	91.4	91.3	91.3	79.9	67.2	80	65.5	75.2	75.2	80.5	66.5	77.4	80.1	70.5	63.8	73.5	78.9	78.8	65.1	64.7	77.7	78.3	BoRVA_A5-13_1988_Thailand_LC133532_N2						AvRVA_PO-13_1997_Japan_AB009625_N4	66.5
BoRVA_H2_2011_India_JX442795_N2	350	350	350	350	255.7	350	***	95.5	95.1	87.3	86.3	92.5	87	85.9	90.2	90.3	90.2	90.2	77.6	62.2	77.9	59.9	73	74.7	79.7	60.4	76.6	78.7	69.8	63.3	72	78.7	78.9	64.1	65.1	76.8	78.4	BoRVA_H2_2011_India_JX442795_N2						AvRVA_10V0112H5_2010_Germany_JX204818_N	66.6
HuRVA_MUL-13-204_2013_Uganda_KX655458_N	5.6	22.3	13.1	270.6	210.8	2.6	350	***	95.6	87.9	86.9	93.2	87.6	88.2	90.7	90.7	90.7	90.7	79.1	67	79.7	64.6	75.2	76.1	80.5	67.1	77.9	80.2	70.8	62.8	73.3	78.6	78.2	66.1	65	77.3	78.7	HuRVA_MUL-13-204_2013_Uganda_KX655458_N						HuRVA_2014735512_2013_Suriname_KX257414	69.8
CapRVA_GO34_1999_Bangladesh_GU937884_N2	5.8	22.1	12.6	241.8	226.2	3.5	350	4.6	***	88.4	87.5	93.8	88.1	88.8	91.1	91.2	91.1	91.1	79.8	66.9	80.2	65	74.9	76	80.5	66.2	77.6	80.5	69	64	72.9	79	78.7	64.8	64.8	77.8	78.9	CapRVA_GO34_1999_Bangladesh_GU937884_N2						BatRVA_BatLi09_2014_Cameroon_KX268761_N	73.1
OvRVA_OVR762_2002_Spain_EF554155_N2	12.9	19	12.8	241.8	228.6	12.9	350	13.5	12.9	***	87.9	87.4	88.3	91.5	89	89	89	89	81	67.2	79.7	66.5	74.1	75.3	82.4	67.7	77.8	79.9	68.7	63.9	73.1	80.9	79.5	64.4	66	76.2	78.4	OvRVA_OVR762_2002_Spain_EF554155_N2						MuRVA_ETD_822_2007_USA_GQ479954_N7	74.5
BoRVA_ZAF_2007_SF_JN831216_N2	15	22.1	6.9	244.5	246.9	13.7	350	14.9	14.1	13.6	***	86.9	94.2	86.3	87.8	87.7	87.8	87.8	80	65.9	78.9	66.6	73.5	76.2	81.1	67	77.9	80.8	69.3	65	73.4	79.4	79.2	64.4	64.8	76.6	76.8	BoRVA_ZAF_2007_SF_JN831216_N2						BatRVA_KE4852_2007_Kenya_GU983677_N8	75.2
HuRVA_S140023_2014_Japan_AB930298_N2	353.3	294.1	348.8	229.9	208.7	303.9	260.5	275.3	329.1	426.4	306.5	***	87.5	87.8	89.5	89.6	89.5	89.5	79.4	64.4	78.7	62.9	73.4	75.1	79.8	64.5	77.3	79.8	70.8	62.9	72.6	78.8	78.5	66.2	65.1	77.6	77.3	HuRVA_S140023_2014_Japan_AB930298_N2						SGRVA_SG385_2012_Japan_AB971767_N11	77
CapRVA_0040_2011_Argentina_KF577845_N2	303	290.2	259.8	15.1	299.3	270.2	350	278.3	253.2	253.2	254.6	246.7	***	87.6	87.7	87.6	87.7	87.7	79.6	65.1	78.2	63.4	73	76.5	80.4	64	78.7	80.2	69.3	63.8	73.4	80.2	78.7	66.6	65	75.4	78	CapRVA_0040_2011_Argentina_KF577845_N2						BatRVA_ZFB14-126_Zambia_LC277162_N21	77.2
CapRVA_BUW-14-085_2014_Uganda_KY055434_	281.8	350	292.6	235.8	350	295.4	245.7	295.7	277.4	299.1	350	330.3	215.7	***	86.8	86.9	86.8	86.8	79.6	62.5	78.9	61.8	72.7	76.1	80.5	63.5	77.1	80.3	69.2	63.3	72.3	80.7	79.3	64.5	66.2	77.1	78.8	CapRVA_BUW-14-085_2014_Uganda_KY055434_						RatRVA_Rat14_2015_Italy_KX398370_N18	78.5
CapRVA_XL_2010_China_JQ004977_N2	10.1	20.9	12.6	243.2	220.6	9.5	350	10.3	9.7	12.2	13.7	282.1	241.7	288.6	***	99.9	100	100	81.5	67.9	81.6	66.5	75.3	75.3	81.9	67.3	77.6	81	70	64	73	80.5	80.7	65.2	65.3	77.4	77.7	CapRVA_XL_2010_China_JQ004977_N2						BatRVA_BATp39_2015_Kenya_MH285844_N22	78.5
OvRVA_CC0812-1_2008_China_HQ834203_N2	10	20.7	12.7	245.6	223	9.3	350	10.1	9.6	12.1	13.8	288.4	243.7	291.8	0.1	***	99.9	99.9	81.4	68.1	81.5	66.6	75.4	75.2	82	67.2	77.7	81.1	70.1	64	72.9	80.4	80.6	65.1	65.2	77.3	77.6	OvRVA_CC0812-1_2008_China_HQ834203_N2						ShrewRVA_LW9_2013_China_KU243430_N17	78.9
OvRVA_Lamb-NT_2007_China_FJ031020_N2	10.1	20.9	12.6	243.2	220.6	9.5	350	10.3	9.7	12.2	13.7	282.1	241.7	288.6	0	0.1	***	100	81.5	67.9	81.6	66.5	75.3	75.3	81.9	67.3	77.6	81	70	64	73	80.5	80.7	65.2	65.3	77.4	77.7	OvRVA_Lamb-NT_2007_China_FJ031020_N2						SimRVA_SA11_1958_SA_JQ688680_N5	79.8
OvRVA_LLR_1985_China_JQ031147_N2	10.1	20.9	12.6	243.2	220.6	9.5	350	10.3	9.7	12.2	13.7	282.1	241.7	288.6	0	0.1	0	***	81.5	67.9	81.6	66.5	75.3	75.3	81.9	67.3	77.6	81	70	64	73	80.5	80.7	65.2	65.3	77.4	77.7	OvRVA_LLR_1985_China_JQ031147_N2						HuRVA_ME848_2012_Italy_KR632627_N12	79.9
HuRVA_T152_1998_Thailand_DQ146703_N3	23.6	23.2	24.1	224.9	240.4	24.2	350	25.3	23.9	22.2	23.7	326.3	220	269.2	21.5	21.6	21.5	21.5	***	67.1	82.5	64.7	75.9	74.5	80.5	66.6	77.6	82.1	69.1	65.2	73.3	81.4	83.6	62.8	65.1	77.8	76.7	HuRVA_T152_1998_Thailand_DQ146703_N3						HuRVA_T152_1998_Thailand_DQ146703_N3	80.3
AvRVA_PO-13_1997_Japan_AB009625_N4	54	56.2	54.6	318.1	259.1	54.2	350	55	54.2	55.5	56.3	350	303.8	350	54	53.8	54	54	52.4	***	65.6	78.5	63.1	63.1	66.1	80.1	62.9	64.5	63.6	74.8	65.9	62.9	62	59.7	83.3	63.3	62.4	AvRVA_PO-13_1997_Japan_AB009625_N4						EqRVA_L338_1991_UK_JF712562_N9	81.1
SimRVA_SA11_1958_SA_JQ688680_N5	24.3	22.3	24.6	240.3	220.2	23.9	350	24.4	23.7	23.9	25.1	312.6	245.1	350	21.3	21.4	21.3	21.3	20.1	56.5	***	65.6	75.9	76.1	79.6	67	77.6	79.2	67.5	64.9	74.2	80.6	79.8	62.7	63.4	77.3	78.8	SimRVA_SA11_1958_SA_JQ688680_N5						HuRVA_Wa_1974_USA_KU861397_N1	81.6
ChRVA_02V0002G3_2002_Germany_FJ169860_N	57.3	52.6	56.7	350	266.8	57.1	350	59.3	57.9	54.8	54.6	350	350	350	56.4	56.6	56.4	56.4	55.2	25.4	54.5	***	63.4	62.7	61.2	85.6	63.1	65.5	63.7	75.2	65.6	62	63.2	62.8	76.2	62.7	62.2	ChRVA_02V0002G3_2002_Germany_FJ169860_N						BoRVA_ZAF_2007_SF_JN831216_N2	86.8
MuRVA_ETD_822_2007_USA_GQ479954_N7	32.7	34.4	32.5	247.7	235.8	32	350	32.1	32.6	32.9	34.8	350	259	350	32.3	32.1	32.3	32.3	29.5	59.5	30.4	60.9	***	73.8	73.7	63.3	72.4	76.3	68.2	61.3	70.2	72.2	74.6	63.7	61.2	73.3	74.5	MuRVA_ETD_822_2007_USA_GQ479954_N7						CapRVA_0040_2011_Argentina_KF577845_N2	87.2
BatRVA_KE4852_2007_Kenya_GU983677_N8	31.9	28.3	29.6	217.1	250.9	31.6	350	30.4	30.2	31.4	29.3	350	222.8	279.5	31.5	31.6	31.5	31.5	32.3	55	30.1	53.9	32.3	***	76.1	63	76.9	76.7	69.1	65.1	72.1	76.3	74.9	64.4	63	74.6	76.1	BatRVA_KE4852_2007_Kenya_GU983677_N8						BoRVA_DQ-75_2008_China_GU384196_N2	87.9
EqRVA_L338_1991_UK_JF712562_N9	22	23.9	22.2	231.8	220.6	23	350	23.1	23.1	20.3	22.2	304.4	241.1	320.2	21	20.9	21	21	22.7	54	24.3	55	34.1	29.7	***	62.9	77.4	78	69.7	64.5	73.5	78.5	78.2	63.7	62.8	77.8	77.1	EqRVA_L338_1991_UK_JF712562_N9						CapRVA_BUW-14-085_2014_Uganda_KY055434_	88
AvRVA_10V0112H5_2010_Germany_JX204818_N	54.2	53	54.8	350	235.3	53.7	350	54.2	54.6	52.6	54.2	350	350	350	54.2	54.4	54.2	54.2	52.6	23.1	53	16.4	59.1	54.4	53.6	***	62.8	67.5	63.4	76.1	66.6	62.3	64	64.5	78.4	64.9	64.3	AvRVA_10V0112H5_2010_Germany_JX204818_N						OvRVA_OVR762_2002_Spain_EF554155_N2	88.4
SGRVA_SG385_2012_Japan_AB971767_N11	27.9	26.2	26.6	277	258.2	27.4	350	26.6	27.1	26.7	26.6	350	285.5	350	27	26.9	27	27	27	56	27	57.5	35.9	28.5	27.2	56.9	***	76.6	69	64.2	71	78.3	75.7	67.1	64.3	76.1	76.6	SGRVA_SG385_2012_Japan_AB971767_N11						CapRVA_XL_2010_China_JQ004977_N2	90.7
HuRVA_ME848_2012_Italy_KR632627_N12	24	22.6	20.3	253.1	249.1	23.5	350	23.3	22.8	23.7	23	267.7	247.2	325.8	22.5	22.4	22.5	22.5	21.4	56.1	24.7	56	29.4	28.1	27	52	28.5	***	69.7	65.3	72.1	80	79.6	63.6	64.8	76.5	77.5	HuRVA_ME848_2012_Italy_KR632627_N12						OvRVA_Lamb-NT_2007_China_FJ031020_N2	90.7
HuRVA_2014735512_2013_Suriname_KX257414	42	40	43.4	247.9	221.3	41	350	40.6	43.6	43.6	44.5	271.9	257.1	247.1	41.4	41.2	41.4	41.4	41.5	54.6	44	51.7	43.7	43.2	40.6	51.5	42.7	39.8	***	65.4	72.3	68.8	67.9	64.3	62.7	68.9	68.7	HuRVA_2014735512_2013_Suriname_KX257414						OvRVA_LLR_1985_China_JQ031147_N2	90.7
CgRVA_Ho374_2013_Japan_LC088225_N14	57.5	50.5	54.5	295.5	260.8	57.3	350	57	56.3	54.2	54.7	350	328.6	350	55.3	55.6	55.3	55.3	52.4	30.9	51.8	30.4	61.5	49.8	53.3	29.7	55.1	50.1	49.3	***	66.6	63.9	65.2	64.5	74.6	65.5	64.1	CgRVA_Ho374_2013_Japan_LC088225_N14						OvRVA_CC0812-1_2008_China_HQ834203_N2	90.8
BatRVA_BatLi09_2014_Cameroon_KX268761_N	34.9	33	34.6	300.2	213.4	33	350	33.7	34.7	34.6	35.1	461.7	290.4	246.5	33.8	34	33.8	33.8	34.6	54.4	33.7	51.4	40.8	36.5	35.4	49.7	39.1	35.6	35.9	49.3	***	73.8	69.3	62.3	66.7	70.3	70.2	BatRVA_BatLi09_2014_Cameroon_KX268761_N						HuRVA_S140023_2014_Japan_AB930298_N2	93.1
ShrewRVA_LW9_2013_China_KU243430_N17	25.1	22.3	22.4	248.6	270.7	25.1	350	25.6	24.9	22.2	24.5	289	251.2	255.5	22.8	23	22.8	22.8	21.8	53.1	22.8	53.7	35.2	29.3	25.9	50.9	25.9	23.5	42.8	54.3	34.4	***	78.1	65.7	62.4	77.7	78.4	ShrewRVA_LW9_2013_China_KU243430_N17						CapRVA_GO34_1999_Bangladesh_GU937884_N2	94.5
RatRVA_Rat14_2015_Italy_KX398370_N18	26.1	24.3	23.2	231.3	218.2	25.7	350	26.3	26	24.5	24.9	306.5	233.8	298.6	22.6	22.8	22.6	22.6	18.9	57.6	23.9	58.3	31.5	31.9	27	53.4	29.8	24.2	43.7	57	42.3	27.3	***	63.5	62.6	77.6	77.3	RatRVA_Rat14_2015_Italy_KX398370_N18						HuRVA_N-1_2009_India_JX040428_N2	94.6
BatRVA_GLRL1_2005_China_KX814938_N19	49.4	49.1	50.2	350	237	49	350	48.2	50.5	49.5	50	350	350	350	49.1	49.1	49.1	49.1	50.9	60.2	50.8	60.4	53.1	52.1	50.7	57.5	48.8	51.1	53.4	57.6	52.6	50.2	52.6	***	62.8	64.7	64.3	BatRVA_GLRL1_2005_China_KX814938_N19						HuRVA_MUL-13-204_2013_Uganda_KX655458_N	94.7
RacRVA_Rac-311_2011_Japan_N20	55.8	53.3	55.2	272.7	350	57.2	350	57.7	57	54.5	55.6	350	280	350	57.9	58.1	57.9	57.9	55.3	19.3	59.8	29.1	61.6	55.4	60.6	25.7	58.7	53.6	55.9	32.4	49.4	54	62.1	61	***	64	64.1	RacRVA_Rac-311_2011_Japan_N20						BoRVA_H2_2011_India_JX442795_N2	95.5
BatRVA_ZFB14-126_Zambia_LC277162_N21	28.1	29.8	29	319.3	244.1	27.4	350	27.3	26.5	29	28.9	266.3	283.2	350	27.7	27.9	27.7	27.7	27.7	54.7	28	54.7	34.9	31.1	26.5	51.3	28.8	28.6	41.9	51	40	28	28.4	50.7	55	***	84.7	BatRVA_ZFB14-126_Zambia_LC277162_N21						BoRVA_A5-13_1988_Thailand_LC133532_N2	96.1
BatRVA_BATp39_2015_Kenya_MH285844_N22	26.5	28.1	28.5	279.7	236.8	26.7	350	25.7	25.6	26.8	29.2	233.3	272.7	278.3	27.4	27.6	27.4	27.4	28.5	56.9	25.3	57.9	31.7	29.1	27.6	56.8	29.6	27.4	42.5	56.3	40.9	26.2	27.8	49.5	54.5	17.7	***	BatRVA_BATp39_2015_Kenya_MH285844_N22						HuRVA_MCS-KOL-383_2014_India_KU292526_N	98.1
	CapRVA_K-98_2015_India	HuRVA_Wa_1974_USA_KU861397_N1	BoRVA_DQ-75_2008_China_GU384196_N2	HuRVA_MCS-KOL-383_2014_India_KU292526_N	HuRVA_N-1_2009_India_JX040428_N2	BoRVA_A5-13_1988_Thailand_LC133532_N2	BoRVA_H2_2011_India_JX442795_N2	HuRVA_MUL-13-204_2013_Uganda_KX655458_N	CapRVA_GO34_1999_Bangladesh_GU937884_N2	OvRVA_OVR762_2002_Spain_EF554155_N2	BoRVA_ZAF_2007_SF_JN831216_N2	HuRVA_S140023_2014_Japan_AB930298_N2	CapRVA_0040_2011_Argentina_KF577845_N2	CapRVA_BUW-14-085_2014_Uganda_KY055434_	CapRVA_XL_2010_China_JQ004977_N2	OvRVA_CC0812-1_2008_China_HQ834203_N2	OvRVA_Lamb-NT_2007_China_FJ031020_N2	OvRVA_LLR_1985_China_JQ031147_N2	HuRVA_T152_1998_Thailand_DQ146703_N3	AvRVA_PO-13_1997_Japan_AB009625_N4	SimRVA_SA11_1958_SA_JQ688680_N5	ChRVA_02V0002G3_2002_Germany_FJ169860_N	MuRVA_ETD_822_2007_USA_GQ479954_N7	BatRVA_KE4852_2007_Kenya_GU983677_N8	EqRVA_L338_1991_UK_JF712562_N9	AvRVA_10V0112H5_2010_Germany_JX204818_N	SGRVA_SG385_2012_Japan_AB971767_N11	HuRVA_ME848_2012_Italy_KR632627_N12	HuRVA_2014735512_2013_Suriname_KX257414	CgRVA_Ho374_2013_Japan_LC088225_N14	BatRVA_BatLi09_2014_Cameroon_KX268761_N	ShrewRVA_LW9_2013_China_KU243430_N17	RatRVA_Rat14_2015_Italy_KX398370_N18	BatRVA_GLRL1_2005_China_KX814938_N19	RacRVA_Rac-311_2011_Japan_N20	BatRVA_ZFB14-126_Zambia_LC277162_N21	BatRVA_BATp39_2015_Kenya_MH285844_N22

## Sheet: NSP3
Supplementary Table 1: The current worksheet represents the percent nucleotide identity of NSP3 gene. On the right hand side of the matrix a separate identity table is given for strain K-98 with respect to other isolates of the dataset arranged in ascending order from top to bottom.
	Percent Similarity in upper triangle
	Percent Divergence in lower triangle
	CapRVA_K98_2015_India	HuRVA_Se584_1998_USA_EF672607_T1	PoRVA_A131_1988_Venezuela_EF990689_T1	HuRVA_TB-Chen_2004_China_AY787649_T2	HuRVA_B1711_2002_Belgium_EF554090_T2	HuRVA_KF17_2010_Japan_JF421983_T3	CanRVA_K9_1979_USA_EU708931_T3	AvRVA_PO-13_1997_Japan_AB009626_T4	SimRVA_SA11-5S_2006_USA_DQ838607_T5	HuRVA_B4106_2000_Belgium_AY740733_T6	BoRVA_B91_2011_India_JX442772_T6	HuRVA_PR457_2009_Italy_KP198633_T6	HuRVA_MCS-KOL-383_2014_India_KU292527_T	BoRVA_C91_2011_India_JN626230_T6	CapRVA_GO34_1999_Bangladesh_GU937885_T6	CapRVA_XL_2010_China_JQ004978_T6	CapRVA_BUW-14-085_2014_Uganda_KY055435_	CapRVA_0040_2011_Argentina_KF577846_T6	OvRVA_OVR762_2007_Spain_EF554156_T6	OvRVA_CC0812-1_2008_China_HQ834204_T6	OvRVA_Lamb-NT_2007_China_FJ031021_T6	OvRVA_LLR_1985_China_JQ031146_T6	PoRVA_SUI26A_2008_Brazil_MH785440_T7	ChRVA_Ch-1_1979_Ireland_LC088135_T8	BoRVA_AzuK-1_2006_Japan_AB513838_T9	MuRVA_ETD-822_2007_USA_GQ479953_T10	BatRVA_4852_2007_Kenya_GU983678_T11	EqRVA_L338_1991_UK_JF712563_T12	SGRVA_SG385_2012_Japan_AB971768_T13	RatRVA_KS-11-573_2010_Germany_KJ879456_	HuRVA_2014735512_2013_Suriname_KX257413	CgRVA_Ho374_2013_Japan_LC088226_T16	BatRVA_BatLi09_2014_Cameroon_KX268762_T	ShrewRVA_LW9_2013_China_KU243457_T19	BatRVA_GLRL1_2005_China_KX814939_T20	RacRVA_Rac-311_2011_Japan_LC208553_T21	BatRVA_BATp39_2015_Kenya_MH285843_T22
CapRVA_K98_2015_India	***	82.4	79.8	79.7	79.5	78.4	78.5	49.9	74.9	89.7	99.5	98.6	97.4	95.7	92.7	90.9	91.8	90.2	90.9	91	90.7	90.9	79.1	56.9	78.2	71.1	72.2	75	76.4	76.4	71.9	38.5	71	76.1	42.6	49.8	74.4	CapRVA_K98_2015_India						CapRVA_K98_2015_India	***
HuRVA_Se584_1998_USA_EF672607_T1	285.2	***	89.2	77.1	77.1	76.7	76.7	31.6	75	82.3	79.1	83	82.5	81.6	82.7	82	81.6	82.5	83.2	82.1	82	82.1	67.4	59.2	76.1	70.8	71.5	72.2	76.1	76.6	73.1	44.2	69.5	75.3	47.2	58.2	73.2	HuRVA_Se584_1998_USA_EF672607_T1						CgRVA_Ho374_2013_Japan_LC088226_T16	38.5
PoRVA_A131_1988_Venezuela_EF990689_T1	26.2	294	***	75.8	75.7	74.7	74	55.4	71.5	80.6	79.2	79	78.6	78.7	80.4	80.2	78.6	78.6	80.3	80.3	80.1	80.3	76.7	54.8	72.9	71.3	69	71.6	71.7	73.7	70.8	41.9	68.7	72	41.5	51.6	71.2	PoRVA_A131_1988_Venezuela_EF990689_T1						BatRVA_GLRL1_2005_China_KX814939_T20	42.6
HuRVA_TB-Chen_2004_China_AY787649_T2	26.4	278.3	35.6	***	97.7	82.9	83.7	50	75.1	80.8	78.6	79	78	79.5	80.2	79.8	79.6	77.4	80.6	79.9	79.8	80	73	56.3	76.5	70.4	71.6	74.7	79.9	79.6	71.1	36.1	71.8	78.9	42.4	45.4	78.2	HuRVA_TB-Chen_2004_China_AY787649_T2						RacRVA_Rac-311_2011_Japan_LC208553_T21	49.8
HuRVA_B1711_2002_Belgium_EF554090_T2	27	276.8	35.6	2.4	***	83.3	83.2	50.1	75.9	80.5	78.1	78.3	77.8	79	79.8	79.6	79.6	77.2	80.1	79.7	79.6	79.8	72.8	58.5	76.9	70.3	71.4	75.5	80.3	79.9	71.8	36.1	72	78.8	45.9	43.4	77.7	HuRVA_B1711_2002_Belgium_EF554090_T2						AvRVA_PO-13_1997_Japan_AB009626_T4	49.9
HuRVA_KF17_2010_Japan_JF421983_T3	28.5	350	36.7	20	19.5	***	86.9	55.7	75.3	78.2	77.7	77.5	76.6	77.8	79.9	78.5	78.5	77.1	79.2	78.6	78.1	78.3	73.4	57.8	76.6	72.2	70.5	76.9	79.9	80.9	73.4	38	72.2	79.8	45.4	50.3	76.5	HuRVA_KF17_2010_Japan_JF421983_T3						ChRVA_Ch-1_1979_Ireland_LC088135_T8	56.9
CanRVA_K9_1979_USA_EU708931_T3	202.4	307.4	197.7	196.1	183.7	193	***	57.4	78.5	78.6	76.5	78	78	78.7	79.6	79	79	78	79.3	79.1	78.9	79.1	72.5	58.4	76.6	70.4	70.5	76.5	79.2	80.4	70.1	46.1	72.1	79.6	44.1	49.3	77.2	CanRVA_K9_1979_USA_EU708931_T3						BatRVA_BatLi09_2014_Cameroon_KX268762_T	71
AvRVA_PO-13_1997_Japan_AB009626_T4	78.2	252.1	82.4	79.7	80	79.6	222.9	***	49.2	50.5	52.8	55.7	55.3	58.3	56.5	56.7	54.1	56.7	56.3	56.8	57.6	57.8	20.3	69.6	36.5	26.8	39.5	56.5	48.8	51.4	44.7	58.8	42.7	46.5	26.2	78.5	47.3	AvRVA_PO-13_1997_Japan_AB009626_T4						MuRVA_ETD-822_2007_USA_GQ479953_T10	71.1
SimRVA_SA11-5S_2006_USA_DQ838607_T5	29.9	350	36.5	29.8	29.2	28.7	193.5	73.7	***	74.9	70.8	75.7	74.4	73.9	76.5	75.1	74.9	75.2	74.8	75.2	75.1	75.2	60.2	53.5	76.6	67.2	70.4	72	74.3	74.1	68.5	32.1	69.5	75.1	46.5	54.8	76.2	SimRVA_SA11-5S_2006_USA_DQ838607_T5						HuRVA_2014735512_2013_Suriname_KX257413	71.9
HuRVA_B4106_2000_Belgium_AY740733_T6	19.4	260.5	33.3	32.2	32.5	37.3	202.5	78.4	30.7	***	89.8	89.6	88.8	89.5	91	88.9	88.1	87	91.8	89	88.7	88.9	80.2	57.9	76.8	72.9	71.6	75.6	75.9	77	73.2	44.3	71.7	75.3	44.3	49.5	73.6	HuRVA_B4106_2000_Belgium_AY740733_T6						BatRVA_4852_2007_Kenya_GU983678_T11	72.2
BoRVA_B91_2011_India_JX442772_T6	350	350	350	350	350	350	193.2	321.8	350	350	***	93.8	92.6	96.4	92.9	90.8	92.5	86.7	91.1	90.9	90.7	90.9	79.6	56.6	73.9	70	69.2	74.1	72	72.1	69	35	69.8	76.1	41	47.6	70.3	BoRVA_B91_2011_India_JX442772_T6						BatRVA_BATp39_2015_Kenya_MH285843_T22	74.4
HuRVA_PR457_2009_Italy_KP198633_T6	350	226.1	350	350	350	350	301.8	288.6	350	350	202.4	***	97.8	96.1	93.1	91.5	92.3	90.5	91	91.6	91.5	91.6	67.4	56.4	78.2	69.8	72.4	73.6	76.2	76.7	71.9	38.7	70.2	76.5	47.5	50.1	74.2	HuRVA_PR457_2009_Italy_KP198633_T6						SimRVA_SA11-5S_2006_USA_DQ838607_T5	74.9
HuRVA_MCS-KOL-383_2014_India_KU292527_T	350	224.8	350	350	350	350	329.6	303.9	350	350	191.3	2.3	***	96.4	92.7	91.1	92.3	89.9	90.4	91.2	91.1	91.2	67.1	56.7	77.7	69.4	73	72.6	76.1	76.8	72.1	38.4	69.7	75.6	48	49.7	74.6	HuRVA_MCS-KOL-383_2014_India_KU292527_T						EqRVA_L338_1991_UK_JF712563_T12	75
BoRVA_C91_2011_India_JN626230_T6	350	211.7	350	350	350	350	293.3	312.8	350	350	194.4	4.1	3.7	***	93	91.6	91.2	90.1	90.1	91.7	91.9	92.1	77.8	58	78.2	69.8	72.4	74.3	76.2	75.9	71.6	42.2	69.7	75.9	43	50.5	74.5	BoRVA_C91_2011_India_JN626230_T6						ShrewRVA_LW9_2013_China_KU243457_T19	76.1
CapRVA_GO34_1999_Bangladesh_GU937885_T6	14.4	286.9	32.1	31.7	32	32.9	192.9	78.6	28.3	17.4	350	350	350	350	***	92.2	91	90.8	91.2	92.3	92.1	92.3	79.4	56.8	77.2	71.9	72	75.8	75.9	76.8	72.5	48.2	71.4	77.2	43.8	49.8	74.2	CapRVA_GO34_1999_Bangladesh_GU937885_T6						SGRVA_SG385_2012_Japan_AB971768_T13	76.4
CapRVA_XL_2010_China_JQ004978_T6	10.2	268.9	25.7	26	26.3	28.7	201.1	80.8	30.6	20.4	350	350	350	350	15	***	89.9	90.4	89.7	99.9	99.6	99.8	78.4	56.7	77.5	70.3	70.3	74.1	76.3	75.4	71.7	44.1	71.5	75.5	43.3	40.3	74	CapRVA_XL_2010_China_JQ004978_T6						RatRVA_KS-11-573_2010_Germany_KJ879456_	76.4
CapRVA_BUW-14-085_2014_Uganda_KY055435_	212.1	204.2	195.1	186.4	186.8	202.3	222.3	192.3	182.8	192.8	215.1	188.9	189.8	201.7	222.7	206.4	***	88.4	88.9	90	89.6	89.7	78.2	55.1	76.8	70.2	72	75.2	75.7	75.6	71.6	34.3	72.2	75.3	42.4	50.2	74.9	CapRVA_BUW-14-085_2014_Uganda_KY055435_						BoRVA_AzuK-1_2006_Japan_AB513838_T9	78.2
CapRVA_0040_2011_Argentina_KF577846_T6	225.3	258.6	255.4	225.8	220.5	230.4	223.5	239.3	270.5	225.8	350	199.7	210.6	215.6	234.4	248	177.9	***	89.2	90.5	90.4	90.5	66.5	51.7	77.2	68.8	71.6	73.4	75.8	75.9	72.7	43.1	69.2	76.5	47.5	55	72.8	CapRVA_0040_2011_Argentina_KF577846_T6						HuRVA_KF17_2010_Japan_JF421983_T3	78.4
OvRVA_OVR762_2007_Spain_EF554156_T6	17.7	251.6	33.6	32.4	32.7	35.6	205.4	79	30.5	8.8	350	350	350	350	17.4	19	202.2	232.6	***	89.8	89.6	89.8	80.8	57.3	78.5	72.4	71.9	75.7	77.8	76.9	74.1	47.3	71	75.9	43.1	54.4	73.5	OvRVA_OVR762_2007_Spain_EF554156_T6						CanRVA_K9_1979_USA_EU708931_T3	78.5
OvRVA_CC0812-1_2008_China_HQ834204_T6	10	268.9	25.6	25.9	26.1	28.6	201.1	80.5	30.4	20.3	350	350	350	350	14.9	0.1	206.4	245	18.9	***	99.7	99.9	78.5	56.6	77.6	70.4	70.4	74.2	76.4	75.5	71.8	44.2	71.6	75.6	43.4	40.4	74.1	OvRVA_CC0812-1_2008_China_HQ834204_T6						PoRVA_SUI26A_2008_Brazil_MH785440_T7	79.1
OvRVA_Lamb-NT_2007_China_FJ031021_T6	10.3	265.6	25.9	26.4	26.7	29	202.5	80.5	30.6	20.8	350	350	350	350	15.4	0.4	207.5	244.8	19.4	0.3	***	99.8	78.2	56.5	77.5	70.2	70.6	74.5	76.3	75.4	71.7	44.2	71.3	75.5	43.4	40.4	74	OvRVA_Lamb-NT_2007_China_FJ031021_T6						HuRVA_B1711_2002_Belgium_EF554090_T2	79.5
OvRVA_LLR_1985_China_JQ031146_T6	10.1	265.6	25.6	26.2	26.4	28.8	202.5	80.5	30.4	20.8	350	350	350	350	15.3	0.2	207.3	244.8	19.4	0.1	0.2	***	78.5	56.7	77.6	70.4	70.4	74.7	76.4	75.5	71.8	44.2	71.5	75.6	43.2	40.4	74.1	OvRVA_LLR_1985_China_JQ031146_T6						HuRVA_TB-Chen_2004_China_AY787649_T2	79.7
PoRVA_SUI26A_2008_Brazil_MH785440_T7	25.2	376.3	30.3	33.3	33.5	39.4	202.3	97.8	39.6	35.2	350	350	350	350	35.7	26	182.9	235.9	33.9	25.8	26.2	25.8	***	55.7	60.1	65.5	60.7	70.1	62.2	60.2	56.2	15.5	65.5	61.6	14.6	16.4	61.3	PoRVA_SUI26A_2008_Brazil_MH785440_T7						PoRVA_A131_1988_Venezuela_EF990689_T1	79.8
ChRVA_Ch-1_1979_Ireland_LC088135_T8	76.8	350	83.4	80	78.8	78.2	203.8	41	70.5	76.7	350	350	350	350	78	81.9	192.1	222.9	76.4	81.9	81.7	81.9	91.4	***	54.5	54.9	55.1	56.1	56.3	48.4	49.3	60.3	54.4	54.5	27.3	66.9	47.5	ChRVA_Ch-1_1979_Ireland_LC088135_T8						HuRVA_Se584_1998_USA_EF672607_T1	82.4
BoRVA_AzuK-1_2006_Japan_AB513838_T9	26	243.5	35.3	28.1	28.7	28.6	196	75.4	29.2	28.4	252.9	350	350	350	27.6	27.4	182.5	209	25.7	27.3	27.4	27.3	40.2	72.5	***	69.9	72.8	72.8	75.9	75.8	71.9	47.3	70.8	77.1	47.2	38.9	75.5	BoRVA_AzuK-1_2006_Japan_AB513838_T9						HuRVA_B4106_2000_Belgium_AY740733_T6	89.7
MuRVA_ETD-822_2007_USA_GQ479953_T10	37.9	259.7	39.9	42.2	42.8	40.5	206.1	85.6	43.5	45.3	302.4	350	350	350	46.3	40.6	208.5	230.1	46	40.4	40.7	40.4	48.3	89.5	39.5	***	66	70.6	69.1	68.5	67.7	31.5	66	65.6	44.3	48.1	66.9	MuRVA_ETD-822_2007_USA_GQ479953_T10						CapRVA_0040_2011_Argentina_KF577846_T6	90.2
BatRVA_4852_2007_Kenya_GU983678_T11	35.2	243.8	42.4	37	36.6	37.2	189.7	71.4	38.9	35.8	325.4	350	350	350	35.5	38.3	182.4	211.6	35.8	38.1	38.3	38.1	41.7	68.8	33.9	47.4	***	69.3	72.1	70.8	69.7	52.6	67.9	69.6	47.2	48.6	70.1	BatRVA_4852_2007_Kenya_GU983678_T11						OvRVA_Lamb-NT_2007_China_FJ031021_T6	90.7
EqRVA_L338_1991_UK_JF712563_T12	33.5	350	41.8	35.2	33.8	32.8	220.6	81.1	35.2	40.4	350	350	350	350	39.7	34.6	197.9	242.7	41.3	34.6	34.8	34.5	48	77.5	33.8	39.4	41	***	72.7	72.4	70.5	45.4	71	74.9	32.1	49.6	71.5	EqRVA_L338_1991_UK_JF712563_T12						CapRVA_XL_2010_China_JQ004978_T6	90.9
SGRVA_SG385_2012_Japan_AB971768_T13	28.7	296.6	37.2	24	23.5	23.8	190.9	69.1	31.9	30.1	350	350	350	350	29.5	29.5	204.8	205.5	27.6	29.3	29.5	29.3	36.5	68	29.8	42.3	36.1	34.6	***	78.3	71.5	44.5	72.1	75.5	50	40.6	76.3	SGRVA_SG385_2012_Japan_AB971768_T13						OvRVA_OVR762_2007_Spain_EF554156_T6	90.9
RatRVA_KS-11-573_2010_Germany_KJ879456_	28.7	285.4	33.3	24.1	23.6	22.5	191.8	71.4	31.1	27.9	350	350	350	350	28.3	30.5	183.9	225.4	28.1	30.4	30.5	30.4	40.6	71	29.8	40.5	37.2	35.3	26	***	71.2	43.9	69.4	78.9	45.2	29.9	74.2	RatRVA_KS-11-573_2010_Germany_KJ879456_						OvRVA_LLR_1985_China_JQ031146_T6	90.9
HuRVA_2014735512_2013_Suriname_KX257413	36	237.6	38.8	36.3	34.8	33.9	191.3	68	40.8	35.8	225	350	350	350	35.3	36.4	176.4	228	33.4	36.2	36.4	36.2	51.9	71.4	35.7	44.6	41.3	39.5	37.2	37.1	***	45.5	70.2	70.5	48.3	46.7	71.2	HuRVA_2014735512_2013_Suriname_KX257413						OvRVA_CC0812-1_2008_China_HQ834204_T6	91
CgRVA_Ho374_2013_Japan_LC088226_T16	71.7	350	73.8	72.3	71.4	72.3	234.3	62.4	73	71.4	280.6	350	350	350	70.1	70.3	193.3	236	70.7	70	70	70	98.1	63.1	70.5	78	71.2	72.1	67.6	68.3	74.2	***	36.6	45.5	29.2	57.2	41.2	CgRVA_Ho374_2013_Japan_LC088226_T16						CapRVA_BUW-14-085_2014_Uganda_KY055435_	91.8
BatRVA_BatLi09_2014_Cameroon_KX268762_T	37.6	277	45.4	37.3	36.3	36.7	184.1	81.3	41	44.1	267.4	350	350	350	43.9	36.6	207.4	220.5	44.1	36.4	36.9	36.6	49.6	81.6	37.4	49	41.2	39.4	35.6	38.4	38.3	74.1	***	67.3	45	50.2	67.5	BatRVA_BatLi09_2014_Cameroon_KX268762_T						CapRVA_GO34_1999_Bangladesh_GU937885_T6	92.7
ShrewRVA_LW9_2013_China_KU243457_T19	29.2	244.9	36.8	25.1	25.2	23.9	190.2	73.5	29.7	30.5	266.7	350	350	350	27.5	30.1	179.7	213.5	29.6	29.9	30.1	29.9	38.7	71	27.7	47.5	41.2	32.2	30.8	25.2	38.9	71.6	40.9	***	46.4	45.2	75.9	ShrewRVA_LW9_2013_China_KU243457_T19						BoRVA_C91_2011_India_JN626230_T6	95.7
BatRVA_GLRL1_2005_China_KX814939_T20	62	344.2	64.7	61	62.4	61.6	202	87.7	61.9	60.2	257.6	350	350	350	60.5	60.2	231.4	269.1	60.4	60	60.2	60.2	102.8	86.2	59.6	67.8	68.3	64.4	59.1	60.4	58.6	77.8	67.9	61	***	25.1	49.4	BatRVA_GLRL1_2005_China_KX814939_T20						HuRVA_MCS-KOL-383_2014_India_KU292527_T	97.4
RacRVA_Rac-311_2011_Japan_LC208553_T21	72.3	268.7	76.7	77.1	77.5	72.1	260.2	26.1	70.9	74.4	350	350	350	321	74.6	77.5	193.6	259.4	72.4	77.2	77.5	77.2	86.4	46.6	73.4	79.2	73.8	75	73.3	71	74.2	65.8	74.3	74.2	84.1	***	46.4	RacRVA_Rac-311_2011_Japan_LC208553_T21						HuRVA_PR457_2009_Italy_KP198633_T6	98.6
BatRVA_BATp39_2015_Kenya_MH285843_T22	32	350	38.2	26.1	26.9	29	216.7	69.7	29.3	33.9	350	350	350	350	32.3	32.6	216.4	237.8	34.1	32.5	32.6	32.5	39.2	71.9	30.4	45.5	40.2	36.5	29	32.8	37.7	69.6	41.5	29.9	63.3	76.6	***	BatRVA_BATp39_2015_Kenya_MH285843_T22						BoRVA_B91_2011_India_JX442772_T6	99.5
	CapRVA_K98_2015_India	HuRVA_Se584_1998_USA_EF672607_T1	PoRVA_A131_1988_Venezuela_EF990689_T1	HuRVA_TB-Chen_2004_China_AY787649_T2	HuRVA_B1711_2002_Belgium_EF554090_T2	HuRVA_KF17_2010_Japan_JF421983_T3	CanRVA_K9_1979_USA_EU708931_T3	AvRVA_PO-13_1997_Japan_AB009626_T4	SimRVA_SA11-5S_2006_USA_DQ838607_T5	HuRVA_B4106_2000_Belgium_AY740733_T6	BoRVA_B91_2011_India_JX442772_T6	HuRVA_PR457_2009_Italy_KP198633_T6	HuRVA_MCS-KOL-383_2014_India_KU292527_T	BoRVA_C91_2011_India_JN626230_T6	CapRVA_GO34_1999_Bangladesh_GU937885_T6	CapRVA_XL_2010_China_JQ004978_T6	CapRVA_BUW-14-085_2014_Uganda_KY055435_	CapRVA_0040_2011_Argentina_KF577846_T6	OvRVA_OVR762_2007_Spain_EF554156_T6	OvRVA_CC0812-1_2008_China_HQ834204_T6	OvRVA_Lamb-NT_2007_China_FJ031021_T6	OvRVA_LLR_1985_China_JQ031146_T6	PoRVA_SUI26A_2008_Brazil_MH785440_T7	ChRVA_Ch-1_1979_Ireland_LC088135_T8	BoRVA_AzuK-1_2006_Japan_AB513838_T9	MuRVA_ETD-822_2007_USA_GQ479953_T10	BatRVA_4852_2007_Kenya_GU983678_T11	EqRVA_L338_1991_UK_JF712563_T12	SGRVA_SG385_2012_Japan_AB971768_T13	RatRVA_KS-11-573_2010_Germany_KJ879456_	HuRVA_2014735512_2013_Suriname_KX257413	CgRVA_Ho374_2013_Japan_LC088226_T16	BatRVA_BatLi09_2014_Cameroon_KX268762_T	ShrewRVA_LW9_2013_China_KU243457_T19	BatRVA_GLRL1_2005_China_KX814939_T20	RacRVA_Rac-311_2011_Japan_LC208553_T21	BatRVA_BATp39_2015_Kenya_MH285843_T22

## Sheet: NSP4
Supplementary Table 1: The current worksheet represents the percent nucleotide identity of NSP4 gene. On the right hand side of the matrix a separate identity table is given for strain K-98 with respect to other isolates of the dataset arranged in ascending order from top to bottom.
	Percent Similarity in upper triangle
	Percent Divergence in lower triangle
	RVA_K-98_2015_India	HuRVA_ST3_1996_Australia_U59110_E1	HuRVA_IAL28_1992_Brazil_EF672589_E1	HuRVA_TB-Chen_2004_China_Ay787650_E2	HuRVA_B1711_2002_Belgium_EF554091_E2	HuRVA_CMC-00014_2011_India_MN066873_E2	BoRVA_86_2007_India_GU984765_E2	BoRVA_79_2007_India_GU984764_E2	BoRVA_68_2007_India_GU984763_E2	HuRVA_CNC-00022_2012_India_MN066954_E2	HuRVA_H2_2008_India_HQ440219_E2	CapRVA_GO34_1999_Bangladesh_GU937886_E2	CapRVA_XL_2010_China_JQ004979_E2	CapRVA_0040_2011_Argentina_KF577847_E2	CapRVA_BUW-14-085_2014_Uganda_KY055436_	OvRVA_OVR762_2007_Spain_EF554157_E2	OvRVA_CC0812-1_2008_China_HQ834205_E2	OvRVA_Lamb-NT_2007_China_FJ031022_E2	OvRVA_LLR_1985_China_JQ031148_E2	HuRVA_T152_2005_Thailand_DQ146705_E3	CanRVA_K9_1979_USA_EU708932_E3	AvRVA_PO-13_1997_Japan_AB009627_E4	HuRVA_B4106_2000_Belgium_AY576006_E5	HuRVA_RV11_2011_India_KX536648_E6	MuRVA_ETD-822_2007_USA_GQ479956_E7	BoRVA_PP-1_2001_UK_AF427521_E8	PoRVA_CMP034_2006_Thailand_DQ534017_E9	ChRVA_02V0002G3_2002_Germany_FJ169862_E	AvRVA_Ty-3_2001_Japan_AB065286_E11	GuanRVA_Chubut_1999_Argentina_FJ347109_	HuRVA_B10_1987_Kenya_HM627562_E13	EqRVA_L338_1991_UK_JF712564_E14	CamRVA_s21_2010_Kuwait_JX968472_E15	VicRVA_C75_2010_Argetina_JX070055_E16	SGRVA_SG385_2012_Japan_AB971769_E17	RatRVA_KS-11-573_2010_Germany_E18	FoxRVA_288356_2011_Italy_KT873806_E19	HuRVA_201473551_2013_Suriname_KX257412_	CGRVA_Ho374_2013_Japan_LC088227_E21	BatRVa_BatLi09_2014_Cameroon_KX268763_E	BatRVA_BatLy03_2013_Cameroon_KX268785_E	ShrewRVA_LW9_2013_China_KU243476_E24	BatRVA_GLRL1_2005_China_KX814940_E25	RacRVA_Rac-311_2011_Japan_LC208554_E26	BatRVA_ZFB14-126_2014_Zambia_LC277164_E
RVA_K-98_2015_India	***	80.9	59.7	89.6	90.1	94.4	98.4	98.2	98.2	94.4	97.6	95.4	87.5	63.3	68.6	88.7	87.5	87.6	87.7	81	77.5	50.2	82.4	80.3	70.7	53.7	80.7	49.8	48.4	87.6	77.9	77.7	70	72.7	55.9	52.8	48	47	38.1	58.4	63.8	59.2	63.3	38.6	59.3	RVA_K-98_2015_India
HuRVA_ST3_1996_Australia_U59110_E1	22.1	***	66.6	83.3	83.7	77.5	81.7	81.5	81.5	78.3	80.9	83.2	83.6	58.5	57.6	83.4	83.3	83.6	83.4	85	76.9	50.4	77.1	82.2	70.4	54.4	85.8	51.1	47.8	83.2	79.4	79.6	65.9	72.8	54.9	53.6	48.2	47.5	38.1	58.9	65.4	57.8	61.3	37.3	57.5	HuRVA_ST3_1996_Australia_U59110_E1
HuRVA_IAL28_1992_Brazil_EF672589_E1	21.9	6.6	***	58.3	58.7	63.7	59.8	59.8	59.8	63	59.2	58.4	57.4	85.3	86	57.8	57.4	57.6	57.5	59	61.7	36.2	61.4	57.8	47.5	81.7	58.9	36.9	39.6	57.1	55.1	55.2	53.5	61.1	82.3	80.3	35.1	75.5	64.7	47.7	54.1	82.3	57.6	64.5	59.4	HuRVA_IAL28_1992_Brazil_EF672589_E1
HuRVA_TB-Chen_2004_China_Ay787650_E2	10.4	20.4	21.7	***	96.8	86.6	90.3	90.4	90.1	86.6	90.3	91.4	89.3	61.7	64.5	89.8	89.3	89.5	89.6	82.3	76.1	49.3	79.8	81.5	72.2	51.1	81.7	49.8	47	88.6	79.9	80.3	68.8	72.3	54.1	52.2	47.5	47.7	36.8	58.8	64.5	56.6	60.9	37.2	58.7	HuRVA_TB-Chen_2004_China_Ay787650_E2
HuRVA_B1711_2002_Belgium_EF554091_E2	9.8	19.8	20.9	3.4	***	86.7	90.5	90.4	90.4	87	89.8	92.4	88.7	62.8	64	89.4	88.7	89	88.9	82.2	76.5	50.2	80.5	82.6	71.8	51.8	82	50.6	47.5	89.3	79.9	80	69.4	72.1	54.7	52.2	48	47.8	37.3	59	65	56.6	61.6	38.2	58.8	HuRVA_B1711_2002_Belgium_EF554091_E2
HuRVA_CMC-00014_2011_India_MN066873_E2	1.7	22.3	21.9	9.6	9.4	***	95.3	95.1	95.2	97.9	94.7	92.2	84.1	67	73.1	85.5	84.1	84.1	84.2	77.5	80.2	48.3	85.3	76.9	68.1	58.8	77.1	47.7	51.1	83.7	74.6	74.7	74	75.3	60.3	57.4	46.5	51.5	42.6	60.3	67.5	63.3	60.2	42.7	63.6	HuRVA_CMC-00014_2011_India_MN066873_E2
BoRVA_86_2007_India_GU984765_E2	1.8	20.9	21.6	9.6	9.3	0.7	***	99.6	99.9	95.2	98.2	96.1	87.9	63.2	69	89.6	87.9	87.7	87.9	81.4	77.5	50.7	82.9	80.9	71.4	54.5	80.9	49.7	48.4	87.7	78.4	77.7	70.2	72.9	56.3	53.5	48.2	47.8	38.6	58.7	64.2	59.3	63.3	38.8	59.8	BoRVA_86_2007_India_GU984765_E2
BoRVA_79_2007_India_GU984764_E2	1.9	21.1	21.6	9.4	9.4	1	0.4	***	99.5	94.8	98.1	96	87.7	63.2	68.8	89.8	87.7	87.9	88	81.5	77.5	50.7	82.9	80.8	71.2	54.2	80.8	49.7	48.4	87.9	78.3	77.9	70	72.9	56.3	53.2	48.2	47.8	38.6	58.5	63.8	59	63.3	38.8	59.5	BoRVA_79_2007_India_GU984764_E2
BoRVA_68_2007_India_GU984763_E2	1.9	21.1	21.6	9.8	9.4	0.9	0.1	0.5	***	95.1	98.1	96	87.7	63.2	69	89.5	87.7	87.6	87.7	81.5	77.4	50.7	83.1	81	71.4	54.5	80.8	49.7	48.4	87.6	78.3	77.9	70.3	73.1	56.3	53.5	48.2	47.8	38.6	58.7	64.1	59.3	63.5	38.8	59.8	BoRVA_68_2007_India_GU984763_E2
HuRVA_CNC-00022_2012_India_MN066954_E2	2.4	21.9	22.2	10.4	9.8	1.7	1.6	2	1.7	***	94.4	92.4	84.5	66.8	72.1	86.2	84.5	84.5	84.5	77.7	80	48.9	84.7	77.5	69	57.5	77.2	48	50.2	84.6	75.1	76.1	74.3	75.1	60.2	56.6	47	51.1	41.6	60.6	68.3	62.6	60.2	42.4	63.6	HuRVA_CNC-00022_2012_India_MN066954_E2
HuRVA_H2_2008_India_HQ440219_E2	2.6	22.1	23	9.6	10.3	1.4	1.9	2.1	2.1	2.4	***	95.6	88.1	62.3	69	89.1	88.1	88.2	88.4	81.5	77.6	50.6	82.2	80.2	70.9	53.9	80	49.3	48.3	87.1	78.3	77.5	69.9	72.7	56.1	52.8	48.4	46.9	38.2	58.7	63.3	58.8	63	38.2	59.5	HuRVA_H2_2008_India_HQ440219_E2
CapRVA_GO34_1999_Bangladesh_GU937886_E2	3.3	20.5	21.3	10	8.7	2.6	2.6	2.8	2.8	3	3.2	***	89.1	62.3	67.8	91.8	89.1	89.1	89.3	82.8	76.6	51.2	81.7	82.3	71.8	53.1	82.6	49.8	47.2	90.1	79.6	80	68.9	71.2	54.9	51.1	48.3	46	36.5	58	64.2	57.8	62.3	37.5	58.3	CapRVA_GO34_1999_Bangladesh_GU937886_E2
CapRVA_XL_2010_China_JQ004979_E2	13.2	19.9	23.4	12.6	13.3	12.9	12.7	12.8	12.8	13.2	12.3	12.8	***	61.3	63.2	90	99.5	99.5	99.6	83.9	78.4	51.2	81.7	82.7	72.6	52.7	81.4	50.2	47.7	88.5	80.5	79.3	69.9	72.2	56.5	51.8	47.9	46.8	35.9	59.7	65.5	56.8	61.8	38.2	59.3	CapRVA_XL_2010_China_JQ004979_E2
CapRVA_0040_2011_Argentina_KF577847_E2	17.1	23.8	24	17.4	15.2	17.9	17.4	17.4	17.4	17.2	19.2	16.1	18.2	***	88.5	62.1	61.3	61.4	61.4	58.5	63.8	37.4	65.4	58.5	49.1	82.8	57.4	37.2	41.8	69.9	56.8	56.4	56	60.7	84.1	81.5	37.8	73.8	65.6	48.8	56	82.8	59.3	64.5	60.4	CapRVA_0040_2011_Argentina_KF577847_E2
CapRVA_BUW-14-085_2014_Uganda_KY055436_	7.5	25.9	22.7	12.3	13.2	6.8	6.9	7.3	6.9	7.5	6.9	6.4	14.5	20.3	***	63	63.2	63.2	63.3	57.5	62.2	37.5	64.5	57.8	50.2	81	56.6	36.8	41.1	60.8	56	56	57.4	59.5	83.1	79.8	36	74.2	64.9	48.8	54.1	83.3	58.3	65.2	60.1	CapRVA_BUW-14-085_2014_Uganda_KY055436_
OvRVA_OVR762_2007_Spain_EF554157_E2	11.6	20.1	22.7	12.1	12.6	11.1	10.4	10.2	10.6	10.8	11.1	9.4	11.6	16.7	15.2	***	90	90.3	90.4	84.2	76.7	50.4	80.7	82.7	72.6	53.9	82.6	51.5	47.5	90.3	80.9	80.2	68.5	71.9	55.9	53	49.1	46.6	36.9	58.7	65.2	56.3	62.3	37.8	58.8	OvRVA_OVR762_2007_Spain_EF554157_E2
OvRVA_CC0812-1_2008_China_HQ834205_E2	13.2	20.3	23.4	12.7	13.3	13	12.7	12.8	12.9	13.2	12.4	12.8	0.5	18.2	14.5	11.6	***	99.5	99.6	83.7	78.4	51.2	81.7	82.6	72.3	52.8	81.2	50.2	47.7	88.5	80.5	79.1	70	72.2	56.5	51.7	47.9	46.8	35.9	59.7	65.6	56.8	61.8	38.2	59.3	OvRVA_CC0812-1_2008_China_HQ834205_E2
OvRVA_Lamb-NT_2007_China_FJ031022_E2	13	19.9	22.9	12.3	13	13	12.9	12.7	13	13.2	12.2	12.8	0.5	17.9	14.5	11.3	0.5	***	99.9	84.2	78.6	51.3	81.8	82.8	72.4	52.8	81.4	50.3	47.8	88.9	81	79.5	69.9	72.4	56.8	51.8	48	47	36	59.8	65.6	56.9	62.1	38.4	59.4	OvRVA_Lamb-NT_2007_China_FJ031022_E2
OvRVA_LLR_1985_China_JQ031148_E2	12.9	20.1	23.2	12.1	13.2	12.8	12.7	12.5	12.9	13.2	12	12.7	0.4	17.9	14.3	11.1	0.4	0.1	***	84.1	78.5	51.3	81.8	82.7	72.4	52.7	81.3	50.3	47.8	88.9	80.9	79.5	69.9	72.3	56.6	51.8	48	46.9	36	59.7	65.5	56.9	61.9	38.3	59.4	OvRVA_LLR_1985_China_JQ031148_E2
HuRVA_T152_2005_Thailand_DQ146705_E3	21.8	18.1	20.3	21.8	22	22.2	21.2	21	21	22.6	21	21	19.3	23.8	25.9	19	19.7	18.9	19.1	***	82.6	51.3	77	84.2	71.7	52.6	81.7	51.5	47	84.2	82.7	79.1	66.1	77	58.3	53.6	48.5	46.4	38.3	60.3	65	58.9	63.5	36.8	58	HuRVA_T152_2005_Thailand_DQ146705_E3
CanRVA_K9_1979_USA_EU708932_E3	24.2	22.9	27	23.9	23.3	24.2	24.1	24.1	24.3	23.7	23.9	23.1	20.3	24.8	28.4	22.9	20.3	19.9	20.1	14.7	***	47.7	81.8	79	67	57.4	75.2	47	52	77.5	78.3	72.9	71.7	83.6	63.6	60.7	47	52	43.1	61.8	68.4	65.4	64.7	42.7	64.6	CanRVA_K9_1979_USA_EU708932_E3
AvRVA_PO-13_1997_Japan_AB009627_E4	81.3	82.4	87.7	87.1	83.7	81.3	79.4	79.4	79.4	80	79.9	80.1	80.2	87.6	86.3	82.7	80.3	79.8	79.8	79.9	83.2	***	50.1	51.3	48.7	34.8	50.4	80.7	78.9	50.3	50.8	51.3	45.8	46.3	38.3	37.3	78	34.9	51.7	45	44.6	37.9	41.5	61.8	43.7	AvRVA_PO-13_1997_Japan_AB009627_E4
HuRVA_B4106_2000_Belgium_AY576006_E5	17.7	23.2	25.9	19.5	18.3	17	16.9	16.9	16.8	17.3	18.1	16.6	16.6	20.3	22.1	18.1	16.6	16.4	16.4	23.3	23.2	75.8	***	77.4	67.5	57.5	77.5	48.5	52.6	82.2	74.8	74.6	73.3	76.1	60.6	57.8	48	51.3	42	59.2	67.4	61.4	62.3	42.9	63.8	HuRVA_B4106_2000_Belgium_AY576006_E5
HuRVA_RV11_2011_India_KX536648_E6	23.1	22.2	23.1	23	21.5	23.3	22.1	22.3	21.9	23.1	23.3	21.8	21.2	23.7	25.6	21.2	21.4	21	21.2	19.2	19.7	79.4	22.8	***	70.4	52.6	80.3	50.2	48	82.3	79.9	79.4	66.6	75.2	56.3	54.5	48.3	47.7	37.3	60.3	65.5	58.3	63.2	36.8	60.4	HuRVA_RV11_2011_India_KX536648_E6
MuRVA_ETD-822_2007_USA_GQ479956_E7	38.6	40.8	47.4	37.8	38.5	38.2	37.1	37.6	37.1	37.4	38.1	38.6	37	46.7	43.3	37	37.5	37.2	37.2	38.3	39.8	88	40.1	40.7	***	46.3	70.7	48.7	46.4	71.2	71.7	68.9	58.3	63.8	47.7	47.2	47.3	42.4	35.7	56.5	58.4	48.9	56.1	34.9	53.6	MuRVA_ETD-822_2007_USA_GQ479956_E7
BoRVA_PP-1_2001_UK_AF427521_E8	37.7	32.4	31.4	40.9	38.7	35	35.6	36.3	35.6	36.6	37.4	35.3	36.3	31.5	35.9	33.2	35.9	35.9	36.3	36.7	39.4	101.3	37.4	36.6	53.8	***	53.2	35	38.6	54.7	50.9	49.9	49.6	54.7	79.9	76.1	34.3	71.8	61.4	46.1	50.8	78.3	54.4	61.6	56.3	BoRVA_PP-1_2001_UK_AF427521_E8
PoRVA_CMP034_2006_Thailand_DQ534017_E9	22.3	17.1	20.9	22.7	22.1	22.7	21.9	22.1	22.1	23.3	23.3	21.3	22.9	26.1	27.9	21.2	23.3	22.9	23.1	22.7	25.3	82.5	22.6	24.9	40.1	35.1	***	51.7	46.9	83.3	77.1	78.8	65.1	71	53.1	52.2	48.3	45.4	37.5	58.3	65.7	54.6	61.2	37.2	59.4	PoRVA_CMP034_2006_Thailand_DQ534017_E9
ChRVA_02V0002G3_2002_Germany_FJ169862_E	81.8	79.3	82.3	84.3	81.4	82.8	82.2	82.2	82.2	82.5	83.8	84.3	82.4	87.2	90	78.4	82.5	82	82	78.2	83.8	24.7	79.8	82.5	87.5	97.2	77.3	***	75	50.7	51.7	52.1	44.5	47.9	37.5	36.7	78	35.3	52	46.8	45.4	39.3	41.8	55.6	43	ChRVA_02V0002G3_2002_Germany_FJ169862_E
AvRVA_Ty-3_2001_Japan_AB065286_E11	87.9	83.8	99.4	87.4	85.4	88.1	87.8	87.8	87.8	90.1	88.4	86.9	85.1	93.4	97.8	85.3	85.2	84.7	84.7	87.1	86.5	21.1	85.6	82.8	89.7	112.2	87.4	27.1	***	47.5	48.9	49.1	48.8	52.8	41.3	41.3	75.2	41.6	58	46.9	45.6	44	44.2	64.5	47	AvRVA_Ty-3_2001_Japan_AB065286_E11
GuanRVA_Chubut_1999_Argentina_FJ347109_	12.9	20.5	24	13.4	12.5	13.4	12.7	12.5	12.9	12.9	13.6	11.4	13.5	2.9	19.2	11.2	13.5	13	13	19	21.7	83.5	15.9	21.7	39.7	31.2	20.1	80.9	85.6	***	80.9	80.8	68.8	71.7	55.8	52.7	48.8	45.6	37	58.8	66	56.1	62.3	35.9	59.2	GuanRVA_Chubut_1999_Argentina_FJ347109_
HuRVA_B10_1987_Kenya_HM627562_E13	26.5	26.3	28.6	25.2	25.2	26.7	25.7	25.9	25.9	26.7	25.9	25.6	24.3	27.5	29.2	23.6	24.3	23.5	23.7	21.5	20.8	81.5	26.7	25.6	38.1	40.7	29.8	77.6	80	23.7	***	76.4	65.7	72.1	56.5	54.2	50.4	46.3	38.1	61.7	66.5	59.3	61.1	37	59.2	HuRVA_B10_1987_Kenya_HM627562_E13
EqRVA_L338_1991_UK_JF712564_E14	26.5	25.3	28.1	24.4	24.8	26.8	26.5	26.3	26.3	25.2	27	24.8	26	28.2	29.1	24.6	26.2	25.6	25.6	26	29.1	80.4	27.7	25.5	43.4	43.3	26.6	77	80.4	23.7	30.2	***	66.1	69.8	53.2	50.3	51.2	45.6	38.1	61.3	64.2	54.5	61.6	37.5	58	EqRVA_L338_1991_UK_JF712564_E14
CamRVA_s21_2010_Kuwait_JX968472_E15	37.3	41.7	50.1	36.7	35.4	37	37	37.2	36.7	35.4	37.6	36.5	34.1	43.1	39.1	37.3	33.9	34.2	34.2	40.8	39.1	87.3	37	39.8	58.4	61.3	43.1	91.7	96.5	36.6	41.6	40.9	***	70.4	52.1	50.7	44.2	47	40.7	58.2	62.7	54.9	53.7	40.3	60.2	CamRVA_s21_2010_Kuwait_JX968472_E15
VicRVA_C75_2010_Argetina_JX070055_E16	31.9	28.9	29.8	29.7	30.2	31.6	31.4	31.4	31.2	31.3	31.9	31.9	29.9	33.7	36.6	30.4	30	29.5	29.7	22.5	20.7	87.6	32	24.9	45.5	49.2	31.8	79.6	82	31	30.5	33.9	40.2	***	60.4	58.4	46.5	51.6	43.4	59.8	66.1	64.2	62.5	41.5	63	VicRVA_C75_2010_Argetina_JX070055_E16
SGRVA_SG385_2012_Japan_AB971769_E17	32.6	31.6	30.3	33.2	31.6	31.7	31.7	31.7	31.7	30.4	32	31.4	27.5	29	31.4	29	27.5	27	27.3	24.3	25.2	82.1	30.1	28.5	50.4	38.4	35.7	85.2	95	29.3	28	35.4	52.8	34.1	***	79.9	37.3	74.6	64.7	47.2	53.7	83.2	59.5	64.9	58.9	SGRVA_SG385_2012_Japan_AB971769_E17
RatRVA_KS-11-573_2010_Germany_E18	40.6	35	35.7	38	38.1	39.2	38.8	39.4	38.8	39.5	40.6	41.2	39	35.1	39.8	35.9	39.4	39.1	39.1	35	31.8	89	37.3	33.2	52	49.2	38.2	91.5	95.7	36.8	33.3	43.1	58.1	39.4	39.3	***	37.8	72.4	65.4	46.1	54.9	79.5	57	64	59	RatRVA_KS-11-573_2010_Germany_E18
FoxRVA_288356_2011_Italy_KT873806_E19	88	89.7	93.4	92.5	90.5	87.7	87.5	87.5	87.5	86.8	86.5	89.6	91	85.4	95.5	86.6	91.1	90.5	90.5	88.5	84.6	29.3	82.6	89.3	92.9	105.2	89.4	28.9	27.1	87.8	81.6	80	93.2	85.6	88.5	86.2	***	34.1	52.3	44.6	44.2	38.2	40.3	57.1	43	FoxRVA_288356_2011_Italy_KT873806_E19
HuRVA_201473551_2013_Suriname_KX257412_	51.1	44.9	43.2	44.4	44.1	49.8	48.6	48.5	48.6	48.9	51.5	49.4	47.1	50.3	49.4	47.5	47.2	46.4	46.8	48.2	48.9	91.8	48.6	44.7	61	55.4	51.5	87.4	84.3	50.3	48.8	50	64.1	51.9	48.1	54.8	95.8	***	62.7	50.8	49.6	74	53.4	63.3	54.4	HuRVA_201473551_2013_Suriname_KX257412_
CGRVA_Ho374_2013_Japan_LC088227_E21	87.9	81.2	82.8	86.3	83.7	85.2	85.1	85.1	85.1	87.3	87.2	87.8	90.7	82.9	86.8	85.6	90.9	90.1	90.1	79.9	85	43.1	85.9	84	92.9	106.1	84.7	41.7	40.1	84.9	80.6	80.7	91.9	86.6	87.1	85	41.7	88.5	***	39.3	44.6	65.6	45.4	78.6	47.7	CGRVA_Ho374_2013_Japan_LC088227_E21
BatRVa_BatLi09_2014_Cameroon_KX268763_E	53.6	51.2	47	51.9	51.2	52.8	52.9	53.2	52.9	53.1	53	53.7	49.8	45.8	45.9	52.2	49.8	49.5	49.8	48.1	48.5	83.3	55.9	48.2	57.1	52.8	52.6	76.7	85.9	51.7	45.2	46.4	56.5	52.4	50.9	54	84.7	44.6	73.5	***	59.2	48.8	50.6	36	55.2	BatRVa_BatLi09_2014_Cameroon_KX268763_E
BatRVA_BatLy03_2013_Cameroon_KX268785_E	44.2	42.3	43.4	44.6	43.5	43.1	43.3	44.1	43.5	41.8	45.4	45.1	42.2	40	45.6	42.8	41.9	41.9	42.2	43.6	38	92.4	40.8	42.3	57.7	54	41.5	88.6	96.3	41.1	40.1	44.7	52.1	41.6	46.6	43	94.1	55.8	71.6	54.6	***	52.8	51.8	41.2	64.3	BatRVA_BatLy03_2013_Cameroon_KX268785_E
ShrewRVA_LW9_2013_China_KU243476_E24	27.1	27	27.8	29.4	29.3	26.8	26.8	27.4	26.8	27.1	28	26.8	29	29.4	28.2	30.2	29	28.7	28.7	24.9	23.4	87.6	30.1	26	48.8	39.5	34.2	79.6	84	30.5	24	34	46.7	27.2	28.4	37.1	86.6	46.3	77.8	47.9	45.7	***	60.8	63.8	60.3	ShrewRVA_LW9_2013_China_KU243476_E24
BatRVA_GLRL1_2005_China_KX814940_E25	40.9	42	50.5	42.9	41.4	43.8	40.9	40.9	40.6	42.7	41.8	39.8	40.8	48.9	52.5	39.7	40.8	40.2	40.5	37.4	37	94.1	41.1	38.2	53.9	65	42.3	91.8	88.6	39.6	42.5	41	60.8	44	48	56.2	98.8	61.3	102	56.6	55.8	46.5	***	44.6	61.3	BatRVA_GLRL1_2005_China_KX814940_E25
RacRVA_Rac-311_2011_Japan_LC208554_E26	86.5	84.9	83.2	85.6	80.1	85.9	85	85	85	84.1	88.8	83.4	80.2	90.3	86	81.8	80.4	79	79.7	88.4	87.2	19.5	83	87.6	96.9	106.6	86.3	32.8	25	92.7	86.6	82.7	94.8	98.9	87.1	92.8	29.7	86.2	44.5	89.6	88	86.5	107.4	***	47.2	RacRVA_Rac-311_2011_Japan_LC208554_E26
BatRVA_ZFB14-126_2014_Zambia_LC277164_E	49.5	49.9	49	47.1	46.9	48.9	48.2	48.8	48.2	47.2	48.9	48.2	45.7	48.4	49.5	46.7	45.7	45.4	45.4	48.1	46.1	83.1	47.4	42.7	59.9	60.2	45	85.6	93.2	46.1	45.5	49.1	57.7	52.6	52.6	51.9	86.5	64.5	92.8	56.4	42.9	50.2	54.8	96.2	***	BatRVA_ZFB14-126_2014_Zambia_LC277164_E
	RVA_K-98_2015_India	HuRVA_ST3_1996_Australia_U59110_E1	HuRVA_IAL28_1992_Brazil_EF672589_E1	HuRVA_TB-Chen_2004_China_Ay787650_E2	HuRVA_B1711_2002_Belgium_EF554091_E2	HuRVA_CMC-00014_2011_India_MN066873_E2	BoRVA_86_2007_India_GU984765_E2	BoRVA_79_2007_India_GU984764_E2	BoRVA_68_2007_India_GU984763_E2	HuRVA_CNC-00022_2012_India_MN066954_E2	HuRVA_H2_2008_India_HQ440219_E2	CapRVA_GO34_1999_Bangladesh_GU937886_E2	CapRVA_XL_2010_China_JQ004979_E2	CapRVA_0040_2011_Argentina_KF577847_E2	CapRVA_BUW-14-085_2014_Uganda_KY055436_	OvRVA_OVR762_2007_Spain_EF554157_E2	OvRVA_CC0812-1_2008_China_HQ834205_E2	OvRVA_Lamb-NT_2007_China_FJ031022_E2	OvRVA_LLR_1985_China_JQ031148_E2	HuRVA_T152_2005_Thailand_DQ146705_E3	CanRVA_K9_1979_USA_EU708932_E3	AvRVA_PO-13_1997_Japan_AB009627_E4	HuRVA_B4106_2000_Belgium_AY576006_E5	HuRVA_RV11_2011_India_KX536648_E6	MuRVA_ETD-822_2007_USA_GQ479956_E7	BoRVA_PP-1_2001_UK_AF427521_E8	PoRVA_CMP034_2006_Thailand_DQ534017_E9	ChRVA_02V0002G3_2002_Germany_FJ169862_E	AvRVA_Ty-3_2001_Japan_AB065286_E11	GuanRVA_Chubut_1999_Argentina_FJ347109_	HuRVA_B10_1987_Kenya_HM627562_E13	EqRVA_L338_1991_UK_JF712564_E14	CamRVA_s21_2010_Kuwait_JX968472_E15	VicRVA_C75_2010_Argetina_JX070055_E16	SGRVA_SG385_2012_Japan_AB971769_E17	RatRVA_KS-11-573_2010_Germany_E18	FoxRVA_288356_2011_Italy_KT873806_E19	HuRVA_201473551_2013_Suriname_KX257412_	CGRVA_Ho374_2013_Japan_LC088227_E21	BatRVa_BatLi09_2014_Cameroon_KX268763_E	BatRVA_BatLy03_2013_Cameroon_KX268785_E	ShrewRVA_LW9_2013_China_KU243476_E24	BatRVA_GLRL1_2005_China_KX814940_E25	RacRVA_Rac-311_2011_Japan_LC208554_E26	BatRVA_ZFB14-126_2014_Zambia_LC277164_E

## Sheet: NSP5
Supplementary Table 1: The current worksheet represents the percent nucleotide identity of NSP5 gene. On the right hand side of the matrix a separate identity table is given for strain K-98 with respect to other isolates of the dataset arranged in ascending order from top to bottom.
	Percent Similarity in upper triangle
	Percent Divergence in lower triangle
	CapRVA_K-98_2015_India	HuRVA_Wa_1974_USA_AF306494_H1	HuRVA_DS-1_1976_USA_M33608_H2	HuRVA_AU-1_1982_Japan_A008656_H3	BoRVA_RUBV81_2006_India_EF200580_H3	HuRVA_PR457_2009_Italy_KP198635_H3	HuRVA_CMC-00014_2011_India_MN06687_H3	BoRVA_1429_2012_India_KF697087_H3	HuRVA_KH2288_2011_Bangladesh_KC986972_H	HuRVA_BP1062_2004_Hungary_FN665698_H3	BoRVA_IC16_2012_India_KF697089_H3	CapRVA_GO34_1999_Bangladesh_GU937887_H3	CapRVA_XL_2010_China_JQ004980_H3	CapRVA_0040_2011_Aregntina_KF577848_H3	CapRVA_BUW-14-085_2014_Uganda_KY055437_	OvRVA_OVR762_2007_Spain_EF554158_H3	OvRVA_CC0812-1_2008_China_HQ834206_H3	OvRVA_Lamb-NT_2007_China_FJ031023_H3	OvRVA_LLR_1985_China_JQ031151_H3	AvRVA_PO-13_1983_Japan_AB009628_H4	SimRVA_SA11-H96_1958_SA_DQ838630_H5	HuRVA_T152_1998_Thailand_DQ146706_H6	EqRVA_E30_1993_Argentina_JF712576_H7	ChRVA_02V0002G3_2002_Germany_FJ169863_H	MuRVA_ETD-822_2007_USA_GQ479957_H9	BatRVA_KE4852_2007_Kenya_GU983680_H10	EqRVA_L338_1991_UK_JF712565_H11	SGRVA_SG385_2012_Japan_AB971770_H12	RatRVA_KS-11-573_2010_Germany_KJ879458_	TurRVA_Ty-3_1979_Ireland_LC088124_H14	HuRVA_2014735512_2013_Suriname_KX257411	CGRVA_Ho374_2013_Japan_LC088228_H16	BatRVA_BatLi09_2014_Cameroon_KX268764_H	ShrewRVA_LW9_2013_China_KU243505_H18	BatRVA_GLRL1_2005_China_KX814941_H20	RacRVA_Rac-311_2011_Japan_LC208555_H21	BatRVA_BATp39_2015_Kenya_MH285847_H22
CapRVA_K-98_2015_India	***	83.5	82.7	96	99	98.8	98.7	92.4	98.5	97.4	96.4	96.5	95.4	91.5	98.4	95	95.4	95.3	95.3	51.4	89	87.8	82.6	48.5	75.1	75.1	82.9	83.9	79	51.8	66.7	48.1	65.7	80.4	55	50.5	77.1	CapRVA_K-98_2015_India					CapRVA_K-98_2015_India	***
HuRVA_Wa_1974_USA_AF306494_H1	14.1	***	79.2	84.2	84.7	85.7	84.9	79.1	85.3	84.3	84.5	83.6	83.1	83.1	83.9	83.1	83.1	83.6	83.6	52	85.2	84.5	78.7	48.1	71.9	73.8	79	78.7	79	52.6	67.3	45.7	67.1	80.2	54.6	48.6	76.2	HuRVA_Wa_1974_USA_AF306494_H1					CGRVA_Ho374_2013_Japan_LC088228_H16	48.1
HuRVA_DS-1_1976_USA_M33608_H2	16.5	19.6	***	82.9	82.8	82.6	83.1	78	83.2	83.8	82.1	82.3	83.1	80.6	82.1	84	83.1	82.8	82.8	52.2	83.1	82.9	78.6	47.5	74.5	70.5	78.6	78.4	77.1	52.3	66.3	46.5	65.7	79.6	51.6	48	73	HuRVA_DS-1_1976_USA_M33608_H2					ChRVA_02V0002G3_2002_Germany_FJ169863_H	48.5
HuRVA_AU-1_1982_Japan_A008656_H3	4	14.4	16.7	***	96.6	96.3	96.6	90.4	96.3	96	94.8	95.4	95.5	90.8	95.9	93.9	95.5	95.2	95.2	53.2	88.3	87.7	83.1	49	75.2	74.4	81.6	83.1	78.2	52.9	66.3	48.8	65.2	80.9	53.7	51.4	76.7	HuRVA_AU-1_1982_Japan_A008656_H3					RacRVA_Rac-311_2011_Japan_LC208555_H21	50.5
BoRVA_RUBV81_2006_India_EF200580_H3	1	14.1	16.9	3.4	***	99.8	99.7	94	99.5	98.2	95.6	96.4	95.8	92.3	99.3	95	95.8	95.6	95.6	51.2	89.4	88.1	83.1	47.2	73.5	78	81.8	84.6	79.5	51.2	67.8	48.8	67.2	81.5	55.4	53.5	78.1	BoRVA_RUBV81_2006_India_EF200580_H3					AvRVA_PO-13_1983_Japan_AB009628_H4	51.4
HuRVA_PR457_2009_Italy_KP198635_H3	1.2	12.8	16.9	3.7	0.2	***	99.5	94.9	99.3	98	96.6	96.1	95.4	92.1	99.5	94.6	95.4	95.4	95.4	51.1	89.4	88.4	82.8	48.1	72.8	80.3	83.3	84.8	80.6	51.6	69.8	49.9	68.5	81.5	56.3	54.8	78.2	HuRVA_PR457_2009_Italy_KP198635_H3					TurRVA_Ty-3_1979_Ireland_LC088124_H14	51.8
HuRVA_CMC-00014_2011_India_MN06687_H3	1.3	13.9	16.5	3.4	0.3	0.5	***	93.8	99.8	98.2	95.4	96.1	95.9	92.3	99	94.8	95.9	95.9	95.9	52	89.6	88.3	83.1	47.6	73.3	78	81.6	84.4	79.2	50.8	67.8	48.7	67.3	81.7	55.7	53.4	78.1	HuRVA_CMC-00014_2011_India_MN06687_H3					BatRVA_GLRL1_2005_China_KX814941_H20	55
BoRVA_1429_2012_India_KF697087_H3	1.5	15	17	4.2	0.7	0.9	1	***	94.6	92.2	96.4	90.4	89.8	86.9	94.3	89	89.8	89.8	89.8	49.9	83.4	82.3	77.7	46	69.2	71.3	76.9	79.7	74.6	50.2	63.8	47.2	60.5	81.3	51	48.8	73.9	BoRVA_1429_2012_India_KF697087_H3					BatRVA_BatLi09_2014_Cameroon_KX268764_H	65.7
HuRVA_KH2288_2011_Bangladesh_KC986972_H	1.5	13.3	16.3	3.7	0.5	0.7	0.2	1.2	***	98	96.3	95.8	95.6	92	99.2	94.4	95.6	95.6	95.6	52.1	89.5	88.2	82.7	47.5	72.3	80	82.7	84.3	80.2	50.9	69.4	50.1	68.2	81.5	55.8	55.2	78	HuRVA_KH2288_2011_Bangladesh_KC986972_H					HuRVA_2014735512_2013_Suriname_KX257411	66.7
HuRVA_BP1062_2004_Hungary_FN665698_H3	2.7	14.4	15.8	4	1.8	2.1	1.8	2.3	2.1	***	96.9	96.1	96	92.5	97.5	94.6	96	95.7	95.7	54	89.4	88.3	83.9	49.5	75.8	75.4	82.6	83.9	78.7	53.8	66.3	48.9	66	82.3	54.6	51.5	77.9	HuRVA_BP1062_2004_Hungary_FN665698_H3					MuRVA_ETD-822_2007_USA_GQ479957_H9	75.1
BoRVA_IC16_2012_India_KF697089_H3	2.3	13.6	17.1	4.6	1.5	1.7	1.9	1.3	2.1	2.6	***	95.1	94.2	89.3	95.9	93.6	94.2	94.2	94.2	52.7	88.2	87	81.6	48.8	73.6	73.3	81	81.1	77.4	53.2	65.4	48.5	63.3	81.3	54.2	51.3	75	BoRVA_IC16_2012_India_KF697089_H3					BatRVA_KE4852_2007_Kenya_GU983680_H10	75.1
CapRVA_GO34_1999_Bangladesh_GU937887_H3	3.5	14.9	17.3	4.5	3.4	3.7	3.7	4	4	3.9	4.3	***	95.5	92.6	95.7	94	95.5	95.2	95.2	51.7	88.6	89.1	82.8	49.3	75.6	74.8	82.3	82.6	78.9	53.2	66.8	47.8	65.4	81.3	53.5	50.3	77.7	CapRVA_GO34_1999_Bangladesh_GU937887_H3					BatRVA_BATp39_2015_Kenya_MH285847_H22	77.1
CapRVA_XL_2010_China_JQ004980_H3	4.5	15.7	17.1	4.5	4	4.4	4.1	4.7	4.4	4.2	5.1	4.7	***	92.1	95.1	94.6	100	99.7	99.7	52.9	88.2	87.6	82.7	49.6	76.4	74	81.6	83.9	77.1	53.5	66.5	49.6	64.8	81.1	53.7	50.2	77.6	CapRVA_XL_2010_China_JQ004980_H3					RatRVA_KS-11-573_2010_Germany_KJ879458_	79
CapRVA_0040_2011_Aregntina_KF577848_H3	8.2	15.2	19.2	9	7.1	7.3	7.1	8.2	7.4	7.1	8.2	7.5	8	***	92.1	91.5	92.1	92.1	92.1	51.1	87.6	86.4	79.9	45.9	72.4	79.1	83.1	82.4	80.2	52.9	70	49.7	69.5	80.7	56.4	54.8	75.7	CapRVA_0040_2011_Aregntina_KF577848_H3					ShrewRVA_LW9_2013_China_KU243505_H18	80.4
CapRVA_BUW-14-085_2014_Uganda_KY055437_	1.7	14.6	17.6	4.1	0.7	0.5	1	1.2	0.9	2.5	2	4.1	4.8	7.3	***	94.3	95.1	95.1	95.1	50.3	88.4	87.5	82.3	47	72.8	78.2	81	84.4	79	51.1	68.4	48.7	67.2	81.5	54.6	53.6	77.6	CapRVA_BUW-14-085_2014_Uganda_KY055437_					EqRVA_E30_1993_Argentina_JF712576_H7	82.6
OvRVA_OVR762_2007_Spain_EF554158_H3	4.9	15.1	15.4	5.8	4.9	5.3	4.9	5.6	5.3	5	5.6	5.8	5.3	8.4	5.7	***	94.6	94.3	94.3	53.5	89.2	88.6	83	49.9	76.4	75.2	82.8	83.6	78.7	54.3	66.2	48.8	65.2	80.4	54	52	76.4	OvRVA_OVR762_2007_Spain_EF554158_H3					HuRVA_DS-1_1976_USA_M33608_H2	82.7
OvRVA_CC0812-1_2008_China_HQ834206_H3	4.5	15.7	17.1	4.5	4	4.4	4.1	4.7	4.4	4.2	5.1	4.7	0	8	4.8	5.3	***	99.7	99.7	52.9	88.2	87.6	82.7	49.6	76.4	74	81.6	83.9	77.1	53.5	66.5	49.6	64.8	81.1	53.7	50.2	77.6	OvRVA_CC0812-1_2008_China_HQ834206_H3					EqRVA_L338_1991_UK_JF712565_H11	82.9
OvRVA_Lamb-NT_2007_China_FJ031023_H3	4.6	15.3	17.5	4.9	4.2	4.4	4.1	4.7	4.4	4.5	5.1	5	0.3	8	4.8	5.7	0.3	***	100	52.9	87.9	87.3	82.4	49.6	76.1	74	81.3	83.9	77.1	53.5	66.5	49.6	64.8	81.1	53.7	50.2	77.6	OvRVA_Lamb-NT_2007_China_FJ031023_H3					HuRVA_Wa_1974_USA_AF306494_H1	83.5
OvRVA_LLR_1985_China_JQ031151_H3	4.6	15.3	17.5	4.9	4.2	4.4	4.1	4.7	4.4	4.5	5.1	5	0.3	8	4.8	5.7	0.3	0	***	52.9	87.9	87.3	82.4	49.6	76.1	74	81.3	83.9	77.1	53.5	66.5	49.6	64.8	81.1	53.7	50.2	77.6	OvRVA_LLR_1985_China_JQ031151_H3					SGRVA_SG385_2012_Japan_AB971770_H12	83.9
AvRVA_PO-13_1983_Japan_AB009628_H4	53.3	51.4	51.4	49.5	54.6	54	54.7	53.2	55.1	50.1	52.3	50.8	50.8	55.3	55.2	48.3	50.8	50.8	50.8	***	53.8	54.9	49.5	69.1	49.4	50.6	53.2	52.6	48	83.2	48.1	61.5	48.4	53.6	44.6	81	50.9	AvRVA_PO-13_1983_Japan_AB009628_H4					HuRVA_T152_1998_Thailand_DQ146706_H6	87.8
SimRVA_SA11-H96_1958_SA_DQ838630_H5	10.9	13.1	16.7	11.2	10.8	10.8	10.6	11.8	10.6	10.5	11.3	11.1	12.2	12.7	11.6	10.5	12.2	12.5	12.5	49.1	***	88.8	82.2	49.8	76.7	76.8	80.5	82.9	81.4	54.9	68.4	48.5	67.5	82.3	53.1	51.2	75.5	SimRVA_SA11-H96_1958_SA_DQ838630_H5					SimRVA_SA11-H96_1958_SA_DQ838630_H5	89
HuRVA_T152_1998_Thailand_DQ146706_H6	12.4	14	17.7	12.2	12.1	11.8	11.9	13	12	12	12.4	11.2	12.9	13.9	12.6	11.4	12.9	13.3	13.3	48.4	10.3	***	81	50.2	75.9	73	81.7	82.6	79.9	53.8	68.6	48	66.9	85.1	53.5	49.1	75.7	HuRVA_T152_1998_Thailand_DQ146706_H6					CapRVA_0040_2011_Aregntina_KF577848_H3	91.5
EqRVA_E30_1993_Argentina_JF712576_H7	16.8	20	21.3	16.7	16.6	16.9	16.6	17.5	16.9	16.3	17.8	17.5	17.1	19.4	17.6	17.3	17.1	17.5	17.5	55.5	18	19.2	***	49.1	72.3	73.8	80.7	78.1	77.6	52.1	65	47.6	66.6	79.2	53	48.1	75.2	EqRVA_E30_1993_Argentina_JF712576_H7					BoRVA_1429_2012_India_KF697087_H3	92.4
ChRVA_02V0002G3_2002_Germany_FJ169863_H	56.9	57.9	57.2	56.5	61	61	61.1	60.1	62.3	55.8	58.9	55.1	56.6	60.5	61.8	52	56.6	56.6	56.6	29.6	55.5	55	56.2	***	48.2	46.7	49.5	49.1	44.9	68	45.5	56.1	46	46.4	41.1	63.3	46.2	ChRVA_02V0002G3_2002_Germany_FJ169863_H					OvRVA_OVR762_2007_Spain_EF554158_H3	95
MuRVA_ETD-822_2007_USA_GQ479957_H9	21.3	25.1	22.3	20.2	22.3	22.8	22.3	22.6	23.4	19.8	21.5	20.4	19.1	23.1	23.2	18.7	19.1	19.6	19.6	55.4	20.4	20.7	24.1	62.1	***	66.3	70.8	70	71.8	50.8	61.2	46.7	61	68.4	52.3	46.8	65	MuRVA_ETD-822_2007_USA_GQ479957_H9					OvRVA_Lamb-NT_2007_China_FJ031023_H3	95.3
BatRVA_KE4852_2007_Kenya_GU983680_H10	18.8	20.9	26.9	19.9	17.9	18.2	18.1	19.3	18.5	19.7	19.2	20.2	21.1	20.4	18.3	20.1	21.1	21.1	21.1	65.2	19.4	20.9	20.9	62.5	30	***	71.9	75.4	75.7	47.5	64.1	50.2	68.4	77.2	54.8	53.2	74.2	BatRVA_KE4852_2007_Kenya_GU983680_H10					OvRVA_LLR_1985_China_JQ031151_H3	95.3
EqRVA_L338_1991_UK_JF712565_H11	17.3	19.5	21.7	18.9	18.2	17.4	18.4	18.4	18.2	17.3	18.3	18.1	18.7	17.7	19.2	17.7	18.7	19.1	19.1	53.8	19.6	18.6	19.3	57.9	25.1	24.2	***	80.4	73.3	55	64.9	47.8	65.3	76.2	56.7	52.2	76.4	EqRVA_L338_1991_UK_JF712565_H11					CapRVA_XL_2010_China_JQ004980_H3	95.4
SGRVA_SG385_2012_Japan_AB971770_H12	16.6	20.6	22.3	17.3	15.9	15.8	16.2	17	16.5	16.6	17.4	18.1	16.6	18.8	16.1	17.6	16.6	16.6	16.6	54.9	17.2	17.9	22.1	63.6	24.9	25.6	20.8	***	75.7	53.4	70.7	50.1	66.7	80.4	55.3	54.9	72.7	SGRVA_SG385_2012_Japan_AB971770_H12					OvRVA_CC0812-1_2008_China_HQ834206_H3	95.4
RatRVA_KS-11-573_2010_Germany_KJ879458_	19	18.8	20.5	20.1	18.5	18.8	18.7	19.9	19.1	19.4	19.1	19.6	21.7	20.1	18.9	18.7	21.7	21.7	21.7	61	16.4	18.1	21.9	65.2	27.5	24.1	26.3	24.9	***	50.3	69.5	49	67.2	77.8	52	51.5	70.4	RatRVA_KS-11-573_2010_Germany_KJ879458_					HuRVA_AU-1_1982_Japan_A008656_H3	96
TurRVA_Ty-3_1979_Ireland_LC088124_H14	54.2	53.1	52.2	50.6	56.3	56.6	56.4	54	56.9	51.6	53.5	50.9	50.9	56.3	57	48.7	50.9	50.9	50.9	16.2	48.3	49.1	52.3	31.3	56.1	61.5	54.7	58	57.8	***	50.8	60.7	50	51.7	38.6	84.9	53.3	TurRVA_Ty-3_1979_Ireland_LC088124_H14					BoRVA_IC16_2012_India_KF697089_H3	96.4
HuRVA_2014735512_2013_Suriname_KX257411	33	31.6	31.7	32.7	31.9	31.8	31.9	32.1	32.5	32.7	32.5	33.5	32.1	31.3	32.1	32.7	32.1	32.1	32.1	63.5	31.3	31.2	33.8	65	36	38.1	33.4	32.4	34	59.8	***	47.5	65.5	68	52.8	52.4	66.2	HuRVA_2014735512_2013_Suriname_KX257411					CapRVA_GO34_1999_Bangladesh_GU937887_H3	96.5
CGRVA_Ho374_2013_Japan_LC088228_H16	58.3	60.2	60.6	57	56.7	56.4	56.7	59.1	57.6	56.2	58.3	57.5	56.7	57	57	57.7	56.7	56.7	56.7	36.6	54.9	57.2	59.8	40.7	62.6	59.6	60	59.1	59.6	38.3	63	***	49.6	49.5	44.9	63.9	49.2	CGRVA_Ho374_2013_Japan_LC088228_H16					HuRVA_BP1062_2004_Hungary_FN665698_H3	97.4
BatRVA_BatLi09_2014_Cameroon_KX268764_H	30.3	31.6	33	30.3	30.9	30.5	30.7	31.6	30.9	30.1	33	31.1	30.8	31.8	31.7	30.6	30.8	30.9	30.9	65.4	31.3	31.5	30.8	62.6	38.4	32.2	32.8	36	35.3	62.2	37	62.9	***	71.3	50	48.3	65.3	BatRVA_BatLi09_2014_Cameroon_KX268764_H					CapRVA_BUW-14-085_2014_Uganda_KY055437_	98.4
ShrewRVA_LW9_2013_China_KU243505_H18	17.2	17.2	19.1	16.8	16.4	16.4	16.1	16.9	16.4	15.2	16.3	16.8	16.8	17.1	16.3	17.3	16.8	16.8	16.8	54.9	15.4	13.5	18.8	67.4	28.4	21.9	23	18.3	22.2	56.7	32.4	61.9	31.3	***	53.4	53.8	74.3	ShrewRVA_LW9_2013_China_KU243505_H18					HuRVA_KH2288_2011_Bangladesh_KC986972_H	98.5
BatRVA_GLRL1_2005_China_KX814941_H20	64.6	67.1	65.6	63.7	60.7	60.9	60.7	68.8	60.4	62.9	66.1	64.4	64.4	60.9	62.9	61.4	64.4	64.4	64.4	78.9	64.3	63.7	59.3	79.7	70.4	66	59.6	60.7	61.6	77.3	66.4	79.5	68.2	61.7	***	46.6	56.1	BatRVA_GLRL1_2005_China_KX814941_H20					HuRVA_CMC-00014_2011_India_MN06687_H3	98.7
RacRVA_Rac-311_2011_Japan_LC208555_H21	50	53.4	55.9	48.3	49.7	50.2	49.7	50.9	49.7	48.7	50.8	49.3	51.2	50.4	50	46.9	51.2	51.2	51.2	17.2	48.6	52.2	57.5	34.5	59.6	59.4	54.9	55.6	55.8	15.2	63.1	33.3	67.1	52.7	76.5	***	51.6	RacRVA_Rac-311_2011_Japan_LC208555_H21					HuRVA_PR457_2009_Italy_KP198635_H3	98.8
BatRVA_BATp39_2015_Kenya_MH285847_H22	23.4	23.2	29	23.9	22.7	22.6	22.7	23.4	23.1	22.7	23.5	22.9	23.5	24.8	23.1	24.6	23.5	23.5	23.5	57.6	25.6	25.1	25	61.1	33.4	24.6	24.2	27.6	30.2	56.8	35.2	55.5	36.8	25.6	62.1	56.9	***	BatRVA_BATp39_2015_Kenya_MH285847_H22					BoRVA_RUBV81_2006_India_EF200580_H3	99
	CapRVA_K-98_2015_India	HuRVA_Wa_1974_USA_AF306494_H1	HuRVA_DS-1_1976_USA_M33608_H2	HuRVA_AU-1_1982_Japan_A008656_H3	BoRVA_RUBV81_2006_India_EF200580_H3	HuRVA_PR457_2009_Italy_KP198635_H3	HuRVA_CMC-00014_2011_India_MN06687_H3	BoRVA_1429_2012_India_KF697087_H3	HuRVA_KH2288_2011_Bangladesh_KC986972_H	HuRVA_BP1062_2004_Hungary_FN665698_H3	BoRVA_IC16_2012_India_KF697089_H3	CapRVA_GO34_1999_Bangladesh_GU937887_H3	CapRVA_XL_2010_China_JQ004980_H3	CapRVA_0040_2011_Aregntina_KF577848_H3	CapRVA_BUW-14-085_2014_Uganda_KY055437_	OvRVA_OVR762_2007_Spain_EF554158_H3	OvRVA_CC0812-1_2008_China_HQ834206_H3	OvRVA_Lamb-NT_2007_China_FJ031023_H3	OvRVA_LLR_1985_China_JQ031151_H3	AvRVA_PO-13_1983_Japan_AB009628_H4	SimRVA_SA11-H96_1958_SA_DQ838630_H5	HuRVA_T152_1998_Thailand_DQ146706_H6	EqRVA_E30_1993_Argentina_JF712576_H7	ChRVA_02V0002G3_2002_Germany_FJ169863_H	MuRVA_ETD-822_2007_USA_GQ479957_H9	BatRVA_KE4852_2007_Kenya_GU983680_H10	EqRVA_L338_1991_UK_JF712565_H11	SGRVA_SG385_2012_Japan_AB971770_H12	RatRVA_KS-11-573_2010_Germany_KJ879458_	TurRVA_Ty-3_1979_Ireland_LC088124_H14	HuRVA_2014735512_2013_Suriname_KX257411	CGRVA_Ho374_2013_Japan_LC088228_H16	BatRVA_BatLi09_2014_Cameroon_KX268764_H	ShrewRVA_LW9_2013_China_KU243505_H18	BatRVA_GLRL1_2005_China_KX814941_H20	RacRVA_Rac-311_2011_Japan_LC208555_H21	BatRVA_BATp39_2015_Kenya_MH285847_H22

## Sheet: VP1
Supplementary Table 1: The current worksheet represents the percent nucleotide identity of VP1 gene. On the right hand side of the matrix a separate identity table is given for strain K-98 with respect to other isolates of the dataset arranged in ascending order from top to bottom.
	Percent Similarity in upper triangle
	Percent Divergence in lower triangle
	CapRVA_K98_2015_India	HuRVA_Wa_1974_USA_DQ490539_R1	HuRVA_DS-1_1976_USA_DQ870505_R2	HuRVA_CMH-N165-13_2013_Thailand_MH06010	BoRVA_M1_2010_India_HQ440220_R2	CapRVA_GO34_1999_Bangladesh_GU937877_R2	CapRVA_XL_2010_China_JQ004970_R2	CapRVA_BUW-14-085_2014_Uganda_KY055427_	OvRVA_OVR762_2007_Spain_EF554148_R2	OvRVA_CC0812-1_2008_China_HQ834197_R2	OvRVA_Lamb-NT_2007_China_FJ031024_R2	OvRVA_LLR_1985_China_JQ013502_R2	HuRVA_Au-1_1982_Japan_DQ490533_R3	AvRVA_PO-13_1983_Japan_AB009629_R4	GuaRVA_Chubut_1999_Argentina_FJ347100_R	CapRVA_0040_2011_Argentina_KF577838_R5	ChRVA_02V0002G3_2002_Germany_FJ169853_R	MuRVA_ETD-822_2007_USA_GQ479947_R7	HuRVA_B10_1987_Kenya_HM627553_R8	EqRVA_L338_1991_UK_JF712555_R9	SGRVA_SG385_2012_Japan_AB971760_R10	RatRVA_KS-11-573_2011_Germany_KJ879448_	HuRVA_ME848_2012_Italy_KR632623_R12	HuRVA_2014735512_2013_Suriname_KX257410	CGRVA_Ho374_2013_Japan_LC088218_R14	BatRVA_BatLi09_2014_Cameroon_KX268754_R	BatRVA_BatLy03_2014_Cameroon_KX268776_R	ShrewRVA_LW9_2013_China_KU243542_R18	BatRVA_GLRL1_2005_China_KX814935_R19	BatRVA_YSSK5_2015_China_KX814956_R20	RacRVA_Rac-311_2011_Japan_LC208545_R21	BatRVA_BATp39_2015_Kenya_MH285837_R22
CapRVA_K98_2015_India	***	78.1	85.5	65.7	97.5	86.5	86	87.1	88.9	86	85.9	85.9	80	69.5	79.6	79.3	69.4	74.8	79.7	82.2	79.1	78.1	78.5	72.9	70.7	73.5	77.3	78.8	69.5	69.2	67.8	76.5	CapRVA_K98_2015_India					CapRVA_K98_2015_India	***
HuRVA_Wa_1974_USA_DQ490539_R1	26.5	***	79.6	53.5	78.6	80.5	79.6	79.2	78.5	79.7	79.6	79.6	80.7	68.3	78.4	78.1	69.8	72.4	81.2	79.2	77.6	78.1	80.7	73.9	70.9	73.6	77.1	78.5	69.8	68	67.1	76	HuRVA_Wa_1974_USA_DQ490539_R1					HuRVA_CMH-N165-13_2013_Thailand_MH06010	65.7
HuRVA_DS-1_1976_USA_DQ870505_R2	16.7	24.2	***	58.5	85.8	90.2	88.9	85.3	85.1	88.9	88.9	88.9	80.8	70.8	81.1	79.6	71.1	74.4	79.8	82	78.2	77.5	79.9	74	70.2	74.4	79	80.2	69.8	69.1	68.7	77.5	HuRVA_DS-1_1976_USA_DQ870505_R2					RacRVA_Rac-311_2011_Japan_LC208545_R21	67.8
HuRVA_CMH-N165-13_2013_Thailand_MH06010	3	24.9	15.4	***	66.4	59	58.5	59.2	60.5	58.5	58.5	58.5	54.6	49.6	54.3	54.4	49.2	51.7	54.8	56.1	54.4	53.6	54.3	51.7	50	51.9	53	53.9	48.2	48	48.1	52.8	HuRVA_CMH-N165-13_2013_Thailand_MH06010					BatRVA_YSSK5_2015_China_KX814956_R20	69.2
BoRVA_M1_2010_India_HQ440220_R2	2.6	25.7	16.3	1.8	***	86.7	86.3	87.4	89.7	86.4	86.3	86.3	80.5	70.4	79.9	80.2	69.5	75	80.3	82.5	79.6	79.2	79.1	73.4	71.2	74	78.3	79.2	70.4	69.7	68.8	77.5	BoRVA_M1_2010_India_HQ440220_R2					ChRVA_02V0002G3_2002_Germany_FJ169853_R	69.4
CapRVA_GO34_1999_Bangladesh_GU937877_R2	15.4	23	10.9	14.6	15.3	***	87.7	85.4	85.8	87.7	87.7	87.8	80.9	69.7	79.8	79.6	70.7	74.8	80.4	82.1	79.1	78.4	80.1	74.3	70.1	74.4	78.3	78.6	69.3	68.8	67.6	77.6	CapRVA_GO34_1999_Bangladesh_GU937877_R2					AvRVA_PO-13_1983_Japan_AB009629_R4	69.5
CapRVA_XL_2010_China_JQ004970_R2	16	24.2	12.5	15.4	15.7	14.1	***	86	86.7	99.9	99.8	99.9	81	71	81.3	80.3	70.4	74.3	79.9	81.6	79.6	77.1	80.8	74.3	70.8	73.4	78	79.1	69.8	68.1	67	78.2	CapRVA_XL_2010_China_JQ004970_R2					BatRVA_GLRL1_2005_China_KX814935_R19	69.5
CapRVA_BUW-14-085_2014_Uganda_KY055427_	14.7	24.7	17	14.1	14.3	16.9	16	***	90	86.1	85.9	85.9	80.1	71.1	81.7	81.4	69.8	73.7	79.1	81.7	78.6	78	80.3	73.3	70.4	72.4	78.4	78.5	68.3	68.1	68.2	76.9	CapRVA_BUW-14-085_2014_Uganda_KY055427_					CGRVA_Ho374_2013_Japan_LC088218_R14	70.7
OvRVA_OVR762_2007_Spain_EF554148_R2	12.5	25.9	17.4	11.9	11.5	16.5	15.2	11	***	86.8	86.5	86.6	81.2	70.6	81.2	80.7	69.9	75.1	79.8	83.2	79.6	79.6	79.9	75.1	70.7	72.9	79.1	78.8	68.8	68.8	67.3	78.1	OvRVA_OVR762_2007_Spain_EF554148_R2					HuRVA_2014735512_2013_Suriname_KX257410	72.9
OvRVA_CC0812-1_2008_China_HQ834197_R2	16	24.1	12.4	15.4	15.6	14.1	0.1	15.9	15.1	***	99.7	99.8	81.1	71.1	81.2	80.4	70.3	74.4	79.9	81.7	79.5	77.1	80.9	74.4	70.8	73.5	77.9	79.2	69.8	68	67.1	78.1	OvRVA_CC0812-1_2008_China_HQ834197_R2					BatRVA_BatLi09_2014_Cameroon_KX268754_R	73.5
OvRVA_Lamb-NT_2007_China_FJ031024_R2	16.2	24.3	12.4	15.5	15.8	14.1	0.2	16.1	15.4	0.3	***	99.9	80.9	71.1	81.2	80.2	70.3	74.3	79.7	81.7	79.6	77	80.8	74.3	70.9	73.4	78	79.1	69.9	68.1	67	78.3	OvRVA_Lamb-NT_2007_China_FJ031024_R2					MuRVA_ETD-822_2007_USA_GQ479947_R7	74.8
OvRVA_LLR_1985_China_JQ013502_R2	16.2	24.3	12.4	15.6	15.8	14	0.1	16.1	15.3	0.2	0.1	***	80.9	71.1	81.2	80.2	70.3	74.4	79.8	81.7	79.6	77	80.9	74.4	70.9	73.5	78.1	79.1	69.9	68.1	67	78.3	OvRVA_LLR_1985_China_JQ013502_R2					BatRVA_BATp39_2015_Kenya_MH285837_R22	76.5
HuRVA_Au-1_1982_Japan_DQ490533_R3	23.8	22.6	22.6	22.8	23.1	22.5	22.4	23.6	22	22.2	22.5	22.5	***	68.9	80.1	79.2	69.3	73.2	82.5	81.1	79.7	80.7	80.9	73.5	70.7	73.3	77.4	79.1	69.5	68.6	66.9	77.1	HuRVA_Au-1_1982_Japan_DQ490533_R3					BatRVA_BatLy03_2014_Cameroon_KX268776_R	77.3
AvRVA_PO-13_1983_Japan_AB009629_R4	38	39.9	35.9	33.1	36.4	37.8	35.5	35.2	36.2	35.3	35.3	35.3	38.8	***	70.3	69.3	79.1	65.4	68.6	70.9	67.2	65.8	69.8	70.9	74.4	69.5	70.7	70.3	66.5	69.5	79	70.1	AvRVA_PO-13_1983_Japan_AB009629_R4					HuRVA_Wa_1974_USA_DQ490539_R1	78.1
GuaRVA_Chubut_1999_Argentina_FJ347100_R	24.6	26.1	22.4	23.6	24.2	24.3	22.1	21.5	22.3	22.2	22.3	22.2	23.7	36.7	***	92.4	69.2	72.9	80.4	82.9	77.2	77.6	79.3	74.1	69.1	73.2	77.2	77.9	69.4	68.4	68.3	76.8	GuaRVA_Chubut_1999_Argentina_FJ347100_R					RatRVA_KS-11-573_2011_Germany_KJ879448_	78.1
CapRVA_0040_2011_Argentina_KF577838_R5	24.9	26.6	24.5	23.3	23.6	24.5	23.5	21.8	22.9	23.3	23.6	23.6	24.9	38.2	8.3	***	69.3	73.5	79.1	82	77.1	78.8	79.3	73.9	69.6	72.4	76	77.9	68.8	67.3	67.6	77	CapRVA_0040_2011_Argentina_KF577838_R5					HuRVA_ME848_2012_Italy_KR632623_R12	78.5
ChRVA_02V0002G3_2002_Germany_FJ169853_R	38.1	37.3	35.2	34	38	35.8	36.4	37.4	37.3	36.6	36.6	36.6	38.2	24.9	38.6	38.5	***	64.7	69.7	70.7	68.3	67.8	69.7	70.3	75.4	69.6	69.5	69.8	66.7	72.7	76.5	68	ChRVA_02V0002G3_2002_Germany_FJ169853_R					ShrewRVA_LW9_2013_China_KU243542_R18	78.8
MuRVA_ETD-822_2007_USA_GQ479947_R7	31.4	35.2	32	29	31	31.4	32.2	33.1	30.8	32.1	32.2	32.1	33.9	45.4	34.4	33.4	46.6	***	72.2	72.9	72.4	71.8	73.8	70	66	69.8	73.2	74.1	66.7	63.4	64.7	71.9	MuRVA_ETD-822_2007_USA_GQ479947_R7					SGRVA_SG385_2012_Japan_AB971760_R10	79.1
HuRVA_B10_1987_Kenya_HM627553_R8	24.2	22.1	24	22.5	23.4	23.2	24	25.2	24.1	24	24.2	24.1	20.3	39.4	23.2	25.1	37.6	35.6	***	80.6	79.2	79.7	81.2	74.1	71.1	73.6	78.1	78.6	68.8	68.7	67.8	77.7	HuRVA_B10_1987_Kenya_HM627553_R8					CapRVA_0040_2011_Argentina_KF577838_R5	79.3
EqRVA_L338_1991_UK_JF712555_R9	20.7	24.7	21	19.7	20.4	20.9	21.6	21.5	19.5	21.5	21.5	21.5	22.2	35.6	19.8	21.1	35.9	34.1	22.9	***	78.5	79.7	80.7	74.5	71.5	74.6	78.6	80.2	70.6	69.5	67.8	76.4	EqRVA_L338_1991_UK_JF712555_R9					GuaRVA_Chubut_1999_Argentina_FJ347100_R	79.6
SGRVA_SG385_2012_Japan_AB971760_R10	25.1	27	26.4	23.1	24.3	25	24.3	25.7	24.3	24.5	24.3	24.2	24.1	42	27.8	28.1	39.9	35.3	24.9	25.8	***	75.7	78.2	73.5	69.8	74.5	75.5	77.8	68.4	68.5	66.8	75	SGRVA_SG385_2012_Japan_AB971760_R10					HuRVA_B10_1987_Kenya_HM627553_R8	79.7
RatRVA_KS-11-573_2011_Germany_KJ879448_	26.7	26.6	27.7	25.1	25.1	26.2	28.4	26.8	24.4	28.3	28.5	28.6	23	44.8	27.3	25.5	40.8	36.2	24.3	24.2	30.1	***	78.1	73.7	69.8	71.5	74.8	77.8	68.1	67.1	67.3	75.5	RatRVA_KS-11-573_2011_Germany_KJ879448_					HuRVA_Au-1_1982_Japan_DQ490533_R3	80
HuRVA_ME848_2012_Italy_KR632623_R12	26.1	22.6	23.9	23.5	25.1	23.7	22.6	23.3	24	22.5	22.6	22.5	22.4	37.4	24.8	24.8	37.6	33	22.1	22.7	26.3	26.5	***	75.6	71.6	74.7	77.6	79.3	69.3	68.8	67.3	76.8	HuRVA_ME848_2012_Italy_KR632623_R12					EqRVA_L338_1991_UK_JF712555_R9	82.2
HuRVA_2014735512_2013_Suriname_KX257410	33.8	32.3	32.2	29.4	33.2	31.7	31.7	33.2	30.3	31.6	31.7	31.6	32.8	36	32.1	32.5	37.1	38.7	31.9	31.2	32.8	32.7	29.6	***	68.9	75.1	74.3	73.3	67.9	68.5	67.6	72.9	HuRVA_2014735512_2013_Suriname_KX257410					HuRVA_DS-1_1976_USA_DQ870505_R2	85.5
CGRVA_Ho374_2013_Japan_LC088218_R14	37.3	36.8	38.3	34	36.5	38.4	37.2	37.7	37.3	37.2	36.9	37.1	37.3	30.9	40.2	39.3	29.6	45.7	36.5	35.9	38.6	38.9	35.6	40.7	***	70.8	69.7	70.5	66.8	69.6	74.1	69.7	CGRVA_Ho374_2013_Japan_LC088218_R14					OvRVA_Lamb-NT_2007_China_FJ031024_R2	85.9
BatRVA_BatLi09_2014_Cameroon_KX268754_R	33	32.7	31.6	28.8	32.1	31.5	33.2	34.6	33.9	33.1	33.2	33.1	33.3	38.2	33.4	34.8	38.2	39.3	32.9	31.1	31.3	36.3	31	30.7	37.5	***	73.6	74.5	68.5	67.6	67.9	75.2	BatRVA_BatLi09_2014_Cameroon_KX268754_R					OvRVA_LLR_1985_China_JQ013502_R2	85.9
BatRVA_BatLy03_2014_Cameroon_KX268776_R	27.6	27.7	25.1	26	26.1	26.1	26.7	25.9	25.1	26.8	26.6	26.5	27.3	35.9	27.7	29.5	38	33.7	26.4	25.5	30.2	31.5	27.1	31.7	38.9	32.7	***	77.4	69.3	68.3	67.6	75.5	BatRVA_BatLy03_2014_Cameroon_KX268776_R					CapRVA_XL_2010_China_JQ004970_R2	86
ShrewRVA_LW9_2013_China_KU243542_R18	25.4	25.8	23.5	24.3	24.9	25.8	25	25.9	25.5	24.9	25.1	25.1	25	36.6	26.8	26.8	37.5	32.4	25.7	23.4	26.8	27	24.7	33.2	37.5	31.5	27.4	***	71.2	67.3	68.3	76.5	ShrewRVA_LW9_2013_China_KU243542_R18					OvRVA_CC0812-1_2008_China_HQ834197_R2	86
BatRVA_GLRL1_2005_China_KX814935_R19	39.3	39	39	36.5	37.9	39.7	38.8	41.5	40.9	39	38.7	38.7	39.4	43.8	39.6	40.9	43.6	44.3	40.6	37.6	41.2	42.2	39.9	41.9	43.9	40.8	39.7	36.5	***	67.2	65.5	70	BatRVA_GLRL1_2005_China_KX814935_R19					CapRVA_GO34_1999_Bangladesh_GU937877_R2	86.5
BatRVA_YSSK5_2015_China_KX814956_R20	39.6	41.7	39.8	37.5	38.8	40.2	41.6	41.5	40.3	41.7	41.6	41.6	40.6	38.5	40.9	43.1	33.3	50.3	40.5	39	40.6	43.4	40.2	41.1	39.1	42.8	41.1	43	43.5	***	67.4	65.6	BatRVA_YSSK5_2015_China_KX814956_R20					CapRVA_BUW-14-085_2014_Uganda_KY055427_	87.1
RacRVA_Rac-311_2011_Japan_LC208545_R21	41.2	42.1	39.3	36.7	39.4	41.3	42.4	40.3	42.2	42.3	42.4	42.4	42.6	25.3	40.1	41.4	28.7	46.7	41	41.1	42.9	41.8	41.8	41.9	31.5	41.1	41.4	39.9	45.6	42.2	***	68.1	RacRVA_Rac-311_2011_Japan_LC208545_R21					OvRVA_OVR762_2007_Spain_EF554148_R2	88.9
BatRVA_BATp39_2015_Kenya_MH285837_R22	28.8	29.4	27.4	26.4	27.4	27.3	26.2	28.2	26.4	26.4	26.1	26.1	27.9	36.8	28.5	28.2	40.6	35.9	27	28.9	31.1	30.4	28.3	34	38.9	30.4	30.3	28.8	38.5	46.2	40.6	***	BatRVA_BATp39_2015_Kenya_MH285837_R22					BoRVA_M1_2010_India_HQ440220_R2	97.5
	CapRVA_K98_2015_India	HuRVA_Wa_1974_USA_DQ490539_R1	HuRVA_DS-1_1976_USA_DQ870505_R2	HuRVA_CMH-N165-13_2013_Thailand_MH06010	BoRVA_M1_2010_India_HQ440220_R2	CapRVA_GO34_1999_Bangladesh_GU937877_R2	CapRVA_XL_2010_China_JQ004970_R2	CapRVA_BUW-14-085_2014_Uganda_KY055427_	OvRVA_OVR762_2007_Spain_EF554148_R2	OvRVA_CC0812-1_2008_China_HQ834197_R2	OvRVA_Lamb-NT_2007_China_FJ031024_R2	OvRVA_LLR_1985_China_JQ013502_R2	HuRVA_Au-1_1982_Japan_DQ490533_R3	AvRVA_PO-13_1983_Japan_AB009629_R4	GuaRVA_Chubut_1999_Argentina_FJ347100_R	CapRVA_0040_2011_Argentina_KF577838_R5	ChRVA_02V0002G3_2002_Germany_FJ169853_R	MuRVA_ETD-822_2007_USA_GQ479947_R7	HuRVA_B10_1987_Kenya_HM627553_R8	EqRVA_L338_1991_UK_JF712555_R9	SGRVA_SG385_2012_Japan_AB971760_R10	RatRVA_KS-11-573_2011_Germany_KJ879448_	HuRVA_ME848_2012_Italy_KR632623_R12	HuRVA_2014735512_2013_Suriname_KX257410	CGRVA_Ho374_2013_Japan_LC088218_R14	BatRVA_BatLi09_2014_Cameroon_KX268754_R	BatRVA_BatLy03_2014_Cameroon_KX268776_R	ShrewRVA_LW9_2013_China_KU243542_R18	BatRVA_GLRL1_2005_China_KX814935_R19	BatRVA_YSSK5_2015_China_KX814956_R20	RacRVA_Rac-311_2011_Japan_LC208545_R21	BatRVA_BATp39_2015_Kenya_MH285837_R22

## Sheet: VP2
Supplementary Table 1: The current worksheet represents the percent nucleotide identity of VP2 gene. On the right hand side of the matrix a separate identity table is given for strain K-98 with respect to other isolates of the dataset arranged in ascending order from top to bottom.
	Percent Similarity in upper triangle
	Percent Divergence in lower triangle
	CapRVA_K98_2015_India	HuRVA_Wa_1974_USA_X14942_C1	HuRVA_DS-1_1976_USA_DQ870506_C2	HuRVA_CMC-00014_2011_India_MN066875_C2	HuRVA_12034_2012_China_KY113333_C2	CapRVA_GO34_1999_Bangladesh_GU937878_C2	CapRVA_XL_2010_China_JQ004971_C2	CapRVA_0040_2011_Argentina_KF577839_C2	CapRVA_BUW-14-085_2014_Uganda_KY055428_	OvRVA_OVR762_2007_Spain_EF554149_C2	OvRVA_CC0812-1_2008_China_HQ834198_C2	OvRVA_Lamb-NT_2007_China_FJ031025_C2	OvRVA_LLR_1985_China_JQ013503_C2	HuRVA_Au-1_1982_Japan_DQ49536_C3	AvRVA_PO-13_1983_Japan_AB009630_C4	SimRVA_SA11-H9_1958_SF_DQ838635_C5	ChRVA_02V0002G3_2002_Germany_FJ169854_C	MuRVA_ETD-822_2007_USA_GQ479948_C7	BatRVA_4852_2007_Kenya_GU983673_C8	EqRVA_L338_1991_UK_JF712556_C9	SGRVA_SG385_2012_Japan_AB971761_C10	RatRVA_KS-11-573_2011_Germany_KJ879449_	HuRVA_ME848_2012_Italy_KR632624_C12	HuRVA_201473551_2013_Suriname_KX257409_	CGRVA_Ho374_2013_Japan_LC088219_C14	BatRVA_BatLi09_2014_Cameroon_KX268755_C	ShrewRVA_LW9_2013_China_KU243571_C17	BatRVA_GLRL1_2005_China_KX814936_C18	RacRVA_Rac-311_2011_Japan_LC208546_C19	BatRVA_BATp39_2015_Kenya_MH285838_C20
CapRVA_K98_2015_India	***	79.9	85	95.3	88.9	97.5	89.4	85.5	85.9	86.9	89.3	89.1	89.4	80.8	69.6	81.5	71.7	75.3	78.7	81.6	80.1	77.4	81.5	77.1	69	77.1	80.1	75.3	68.7	79.3	CapRVA_K98_2015_India						CapRVA_K98_2015_India	***
HuRVA_Wa_1974_USA_X14942_C1	25.5	***	81.3	80	80.3	80.1	80.5	79.7	80.5	81	80.4	80.3	80.5	79.8	70.2	81.4	73.4	76.2	77.6	80.7	78	77.6	81.9	76.5	70.2	76.9	80.8	75	65	78.5	HuRVA_Wa_1974_USA_X14942_C1						RacRVA_Rac-311_2011_Japan_LC208546_C19	68.7
HuRVA_DS-1_1976_USA_DQ870506_C2	187.8	198.4	***	85.7	85.4	85.8	85.6	86.7	85.3	84.8	85.4	85.4	85.5	81.3	66.2	81.8	68.8	75.1	78	81.6	80.9	76.8	81.7	75.3	68.3	75.3	80	74.6	68	78.7	HuRVA_DS-1_1976_USA_DQ870506_C2						CGRVA_Ho374_2013_Japan_LC088219_C14	69
HuRVA_CMC-00014_2011_India_MN066875_C2	277.1	216.4	350	***	89.6	96.1	89.5	85.9	86.6	87.2	89.4	89.2	89.5	81.2	68.9	81.6	68	75.1	79.1	80.9	80.4	77.4	81	76	67.6	76.9	79.5	75.2	68.6	79.2	HuRVA_CMC-00014_2011_India_MN066875_C2						AvRVA_PO-13_1983_Japan_AB009630_C4	69.6
HuRVA_12034_2012_China_KY113333_C2	228.2	246.8	244.4	350	***	89.3	99.9	86.3	87.2	87.5	99.9	99.7	100	81.3	68.8	81.4	70.9	74.9	79.3	82.3	79.6	78.4	81	75.3	70.7	76.3	79.4	76	69.3	79.8	HuRVA_12034_2012_China_KY113333_C2						ChRVA_02V0002G3_2002_Germany_FJ169854_C	71.7
CapRVA_GO34_1999_Bangladesh_GU937878_C2	196.4	216	191.2	289.2	243.7	***	89.3	87.1	87	87.2	89.2	88.9	89.2	81.2	68.8	81.6	71	75.8	78	81.4	80.5	77.1	81.2	76.5	68.2	76.7	80.4	74.7	67.7	79.7	CapRVA_GO34_1999_Bangladesh_GU937878_C2						MuRVA_ETD-822_2007_USA_GQ479948_C7	75.3
CapRVA_XL_2010_China_JQ004971_C2	11.6	24.9	186.8	350	225.6	203.1	***	86.4	87.1	87.6	99.7	99.6	99.9	81.5	68.8	81.5	70.6	75.2	78.6	82.6	79.6	78.4	81.2	74.5	70.4	76.3	79.4	75.4	68.6	79.8	CapRVA_XL_2010_China_JQ004971_C2						BatRVA_GLRL1_2005_China_KX814936_C18	75.3
CapRVA_0040_2011_Argentina_KF577839_C2	253.3	238.5	350	297.1	206.3	252.9	265.8	***	85.5	84.9	86.1	86.1	86.3	81	70	81.4	74.4	76.7	81.4	79.9	80.9	78.6	81.3	77.5	72.3	78	72.3	77	73.1	79.4	CapRVA_0040_2011_Argentina_KF577839_C2						HuRVA_201473551_2013_Suriname_KX257409_	77.1
CapRVA_BUW-14-085_2014_Uganda_KY055428_	238.6	222.6	274.2	215.7	350	350	244.7	350	***	87.6	87.1	86.9	87.2	81.1	68.1	81.6	69.9	75.2	78	81	80.2	77.9	80.9	76.6	70.9	76.7	79.5	76	68.8	78.9	CapRVA_BUW-14-085_2014_Uganda_KY055428_						BatRVA_BatLi09_2014_Cameroon_KX268755_C	77.1
OvRVA_OVR762_2007_Spain_EF554149_C2	14.8	24.6	181.5	268.6	245.4	198.3	14	238.2	239.3	***	87.6	87.3	87.6	81.6	68.5	82.1	71.7	75.8	77.5	80.7	79.4	78.2	81.1	75	70.6	76.3	79.3	74.5	68.9	79.3	OvRVA_OVR762_2007_Spain_EF554149_C2						RatRVA_KS-11-573_2011_Germany_KJ879449_	77.4
OvRVA_CC0812-1_2008_China_HQ834198_C2	11.8	25.1	186.3	350	225.6	202.4	0.3	265.8	243.7	14.1	***	99.6	99.9	81.3	68.8	81.5	70.5	75	78.6	82.5	79.6	78.3	81	74.6	70.4	76.2	79.3	75.5	68.6	79.7	OvRVA_CC0812-1_2008_China_HQ834198_C2						BatRVA_4852_2007_Kenya_GU983673_C8	78.7
OvRVA_Lamb-NT_2007_China_FJ031025_C2	12	25.3	186.3	350	226.4	202	0.4	265.8	243.8	14.4	0.4	***	99.7	81.1	68.6	81.4	70.4	74.9	78.5	82.4	79.4	78.2	81	74.3	70	76.1	79.3	74.9	68.5	79.6	OvRVA_Lamb-NT_2007_China_FJ031025_C2						BatRVA_BATp39_2015_Kenya_MH285838_C20	79.3
OvRVA_LLR_1985_China_JQ013503_C2	11.7	24.9	186.8	350	225.6	201.9	0.1	265.8	243.7	14	0.1	0.3	***	81.4	68.8	81.5	70.7	75.2	78.6	82.6	79.6	78.3	81.2	74.6	70.4	76.3	79.4	75.4	68.7	79.8	OvRVA_LLR_1985_China_JQ013503_C2						HuRVA_Wa_1974_USA_X14942_C1	79.9
HuRVA_Au-1_1982_Japan_DQ49536_C3	24.8	24.2	222	243.5	255.2	244.5	23.8	350	261.6	23.8	24.1	24.3	23.9	***	67.3	83.7	73	76.5	77.7	81.5	81	80	82.4	75.6	69	77.6	80.9	76.2	65.5	80	HuRVA_Au-1_1982_Japan_DQ49536_C3						SGRVA_SG385_2012_Japan_AB971761_C10	80.1
AvRVA_PO-13_1983_Japan_AB009630_C4	39.6	41.8	237.9	261	316.7	247.6	41.5	303.4	350	41.9	41.5	42	41.5	42.3	***	67.5	76.7	64.3	67	69.7	68	65.2	64.6	69.7	76.3	67	67.1	65.4	77.7	65.8	AvRVA_PO-13_1983_Japan_AB009630_C4						ShrewRVA_LW9_2013_China_KU243571_C17	80.1
SimRVA_SA11-H9_1958_SF_DQ838635_C5	23	22	203.7	258.2	308.6	221.8	23.1	350	245.7	22.5	23.2	23.4	23.1	18.6	42.2	***	73.4	75.2	78.1	80.9	79.6	77.4	82.3	75.3	68.8	76.7	80.7	76	67	80.5	SimRVA_SA11-H9_1958_SF_DQ838635_C5						HuRVA_Au-1_1982_Japan_DQ49536_C3	80.8
ChRVA_02V0002G3_2002_Germany_FJ169854_C	37.3	35.9	203.3	239.8	280.4	236.6	37.3	228.4	251.3	37.2	37.4	37.7	37.2	37.6	28.8	36.7	***	64.6	66.4	71.8	68.5	65.3	71.9	71.6	77.5	69.5	68.7	70.5	77.5	71.3	ChRVA_02V0002G3_2002_Germany_FJ169854_C						SimRVA_SA11-H9_1958_SF_DQ838635_C5	81.5
MuRVA_ETD-822_2007_USA_GQ479948_C7	30.2	31	212.3	263.8	297.5	223.4	30.9	350	309.8	30.1	31.3	31.5	31.1	31.1	44.5	32.6	43.8	***	72.1	75.9	75.3	73.3	75.9	68.1	63.5	70.9	73.2	72.8	62.8	74.9	MuRVA_ETD-822_2007_USA_GQ479948_C7						HuRVA_ME848_2012_Italy_KR632624_C12	81.5
BatRVA_4852_2007_Kenya_GU983673_C8	25.4	24.3	224.3	258.7	230.3	230.6	24.6	215.2	248.4	26.1	24.7	24.9	24.6	27.6	43.7	25.3	38.9	33.9	***	76.9	77.2	77.6	77.2	76.2	67.6	75.4	79.4	72.3	68.1	77.6	BatRVA_4852_2007_Kenya_GU983673_C8						EqRVA_L338_1991_UK_JF712556_C9	81.6
EqRVA_L338_1991_UK_JF712556_C9	23.1	24.5	221.1	243.5	241.3	218.3	22	279.6	218.4	24.6	22.1	22.2	21.9	23.9	39.6	24.2	36.6	32.1	26	***	77.7	78.5	81.8	77	73.3	78.8	80.6	75.5	68.2	79.5	EqRVA_L338_1991_UK_JF712556_C9						HuRVA_DS-1_1976_USA_DQ870506_C2	85
SGRVA_SG385_2012_Japan_AB971761_C10	24.8	25.2	237.7	243.7	239.2	225.1	25.3	232.3	250.1	25.6	25.3	25.6	25.2	24.2	42.7	25.1	37.1	31.8	26.5	25.4	***	77.6	79.5	74.3	68.4	77.2	78.2	74.3	66.5	78.5	SGRVA_SG385_2012_Japan_AB971761_C10						CapRVA_0040_2011_Argentina_KF577839_C2	85.5
RatRVA_KS-11-573_2011_Germany_KJ879449_	29.1	28.2	251.2	289.3	250	272.2	27.6	350	314.1	28	27.8	28	27.7	24.1	43.4	27.3	42.5	35	29.6	27.6	28.8	***	79.5	75	66.4	76.4	75.7	73.7	66.3	76.8	RatRVA_KS-11-573_2011_Germany_KJ879449_						CapRVA_BUW-14-085_2014_Uganda_KY055428_	85.9
HuRVA_ME848_2012_Italy_KR632624_C12	23.4	21.1	212.7	305.3	239.8	225.5	24.2	350	235.8	24	24.3	24.4	24.2	20.9	43	20.5	36.3	32.2	25.6	23	24.2	25.5	***	76.6	69.6	76	81.2	74.3	65.3	78.5	HuRVA_ME848_2012_Italy_KR632624_C12						OvRVA_OVR762_2007_Spain_EF554149_C2	86.9
HuRVA_201473551_2013_Suriname_KX257409_	27	30.2	204.5	233.7	266.9	204	27.9	280.6	234.8	28	27.7	28.1	27.7	28.8	42.3	27.5	36.6	35	31.1	29.1	28.9	33.5	30.6	***	71.6	72.5	75.1	73.8	65.8	74.4	HuRVA_201473551_2013_Suriname_KX257409_						HuRVA_12034_2012_China_KY113333_C2	88.9
CGRVA_Ho374_2013_Japan_LC088219_C14	38.3	35.8	220.6	229	296.3	242.2	37.8	225.6	257.4	38.6	37.8	38.2	37.8	38.1	29.5	38.2	28.2	44.6	39	35.5	39.2	41.4	36.9	38.9	***	67.6	70	71.2	76.5	69.2	CGRVA_Ho374_2013_Japan_LC088219_C14						OvRVA_Lamb-NT_2007_China_FJ031025_C2	89.1
BatRVA_BatLi09_2014_Cameroon_KX268755_C	28.9	27.8	205.7	261.5	237.4	248.1	30.8	223.7	255.9	30.4	30.9	31.3	30.8	28.1	40.8	27.4	35.8	36	29.6	26.1	27.1	29.8	27.4	29.7	38.5	***	78.4	73.7	64.8	75.7	BatRVA_BatLi09_2014_Cameroon_KX268755_C						OvRVA_CC0812-1_2008_China_HQ834198_C2	89.3
ShrewRVA_LW9_2013_China_KU243571_C17	23.6	22.6	210	222.3	239.5	202.5	23.9	230.4	241.6	24.3	23.9	23.9	23.8	23	41.1	21.6	35.9	32.7	23.8	22.9	24.4	28.2	22.6	27	36.5	25.9	***	74.5	69	76.9	ShrewRVA_LW9_2013_China_KU243571_C17						CapRVA_XL_2010_China_JQ004971_C2	89.4
BatRVA_GLRL1_2005_China_KX814936_C18	32.8	32.1	253	235.6	272.4	270	31.8	246.4	265.7	33.2	31.8	32.2	31.8	29.7	43.2	29.5	42.2	36.4	35	31.9	30.8	34.8	32.7	34.4	40.3	34.1	33.2	***	67.2	75.5	BatRVA_GLRL1_2005_China_KX814936_C18						OvRVA_LLR_1985_China_JQ013503_C2	89.4
RacRVA_Rac-311_2011_Japan_LC208546_C19	40.1	42	219.9	261.9	350	259.7	39.7	279.9	388	39.4	39.6	39.8	39.5	41.6	27.2	41.5	27.2	46.6	42.3	41.2	42.1	43.6	41.8	42.4	29	42.9	40.5	44	***	67.9	RacRVA_Rac-311_2011_Japan_LC208546_C19						HuRVA_CMC-00014_2011_India_MN066875_C2	95.3
BatRVA_BATp39_2015_Kenya_MH285838_C20	24.7	27.4	216	242	236.2	222.9	23.8	247.9	254.1	24.6	23.9	24.1	23.8	26.2	42.3	25.6	38.2	31.5	27.8	25.9	27.6	30.5	27.3	29.5	38.1	29.7	26.9	33.1	41.6	***	BatRVA_BATp39_2015_Kenya_MH285838_C20						CapRVA_GO34_1999_Bangladesh_GU937878_C2	97.5
	CapRVA_K98_2015_India	HuRVA_Wa_1974_USA_X14942_C1	HuRVA_DS-1_1976_USA_DQ870506_C2	HuRVA_CMC-00014_2011_India_MN066875_C2	HuRVA_12034_2012_China_KY113333_C2	CapRVA_GO34_1999_Bangladesh_GU937878_C2	CapRVA_XL_2010_China_JQ004971_C2	CapRVA_0040_2011_Argentina_KF577839_C2	CapRVA_BUW-14-085_2014_Uganda_KY055428_	OvRVA_OVR762_2007_Spain_EF554149_C2	OvRVA_CC0812-1_2008_China_HQ834198_C2	OvRVA_Lamb-NT_2007_China_FJ031025_C2	OvRVA_LLR_1985_China_JQ013503_C2	HuRVA_Au-1_1982_Japan_DQ49536_C3	AvRVA_PO-13_1983_Japan_AB009630_C4	SimRVA_SA11-H9_1958_SF_DQ838635_C5	ChRVA_02V0002G3_2002_Germany_FJ169854_C	MuRVA_ETD-822_2007_USA_GQ479948_C7	BatRVA_4852_2007_Kenya_GU983673_C8	EqRVA_L338_1991_UK_JF712556_C9	SGRVA_SG385_2012_Japan_AB971761_C10	RatRVA_KS-11-573_2011_Germany_KJ879449_	HuRVA_ME848_2012_Italy_KR632624_C12	HuRVA_201473551_2013_Suriname_KX257409_	CGRVA_Ho374_2013_Japan_LC088219_C14	BatRVA_BatLi09_2014_Cameroon_KX268755_C	ShrewRVA_LW9_2013_China_KU243571_C17	BatRVA_GLRL1_2005_China_KX814936_C18	RacRVA_Rac-311_2011_Japan_LC208546_C19	BatRVA_BATp39_2015_Kenya_MH285838_C20

## Sheet: VP3
Supplementary Table 1: The current worksheet represents the percent nucleotide identity of VP3 gene. On the right hand side of the matrix a separate identity table is given for strain K-98 with respect to other isolates of the dataset arranged in ascending order from top to bottom.
	Percent Similarity in upper triangle
	Percent Divergence in lower triangle
	CapRVA_K98_2015_India	HuRVA_Wa_1974_USA_AY267335_M1	HuRVA_Ds-1_1976_USA_AY277914_M2	BoRVA_M1_2009_India_HQ440222_M2	HuRVA_PR457_2009_Italy_KP198630_M2	HuRVA_CMC-00022_2012_India_MN066958_M2	CapRVA_GO34_1999_Bangladesh_GU937879_M2	CapRVA_XL_2010_China_JQ004972_M2	CapRVA_0040_2011_Argentina_KF577840_M2	CapRVA_BUW-14-085_2014_Uganda_KY055429_	OvRVA_OVR762_2007_Spain_EF554150_M2	OvRVA_CC0812-1_2008_China_HQ834207_M2	OvRVA_Lamb-NT_2007_China_FJ031026_M2	OvRVA_LLR_1985_China_JQ013504_M2	HuRVA_AU-1_1982_Japan_DQ490537_M3	AvRVA_PO-13_1983_Japan_AB009631_M4	SimRVA_Sa11-H96_1958_SA_DQ838645_M5	EqRVA_L338_1991_UK_JF712557_M6	ChRVA_02V0002G3_2002_Germany_FJ169855_M	MuRVA_ETD-822_2007_USA_GQ479949_M8	SGRVA_SG385_2012_Japan_AB971762_M9	RatRVA_KS-11-573_2011_Germany_KJ879450_	HuRVA_12_2012_Italy_KR632625_M11	HuRVA_2014735512_2013_Suriname_KX257408	CGRVA_Ho374_2013_Japan_LC088220_M13	BatRVA_BatLi10_2014_Cameroon_KX268745_M	BatRVA_BatLy03_2014_Cameroon_KX268778_M	ShrewRVA_LW9_2013_China-KU243598_M17	BatRVA-GLRL1_2005_China_KX814937_M18	RacRVA_Rac-311_2011_Japan_LC208547_M19	BatRVA_BATp39_2015_Kenya_MH285839_M20
CapRVA_K98_2015_India	***	74.4	87.4	94.5	97.5	96.9	89.4	84.5	81.9	93.8	86.5	85.8	84.5	84.6	74	62	76.5	75.3	60.9	67	70.8	74.4	74.4	71.1	63.6	67.4	69.8	76	62	63.5	70.5	CapRVA_K98_2015_India					CapRVA_K98_2015_India	***
HuRVA_Wa_1974_USA_AY267335_M1	29.6	***	77.6	73.5	75.8	76.6	76.4	77	75.5	75	77	76.9	76.9	77.2	78.2	64.6	78.5	79.5	67.2	68.9	71.9	74.4	77.7	70.4	64.3	70.5	71.4	77.7	63.3	63.3	71.1	HuRVA_Wa_1974_USA_AY267335_M1					ChRVA_02V0002G3_2002_Germany_FJ169855_M	60.9
HuRVA_Ds-1_1976_USA_AY277914_M2	12.4	27	***	88	89.6	89.3	89.7	87.7	83.4	88.2	89.5	87.7	87.6	87.9	76.3	65.7	78.3	78.4	65.6	69.3	71.4	74	77.3	72.4	64.5	69.7	71.1	76.6	63.9	64	70	HuRVA_Ds-1_1976_USA_AY277914_M2					AvRVA_PO-13_1983_Japan_AB009631_M4	62
BoRVA_M1_2009_India_HQ440222_M2	350	350	350	***	96.5	95.9	91.2	85.7	71.2	95.6	86.5	85.9	85.8	85.9	73.5	62.9	75.4	74.1	64.7	64.9	69.5	72.6	74.8	70.2	62.1	68.2	70.9	74.7	61.1	63.8	67.5	BoRVA_M1_2009_India_HQ440222_M2					BatRVA-GLRL1_2005_China_KX814937_M18	62
HuRVA_PR457_2009_Italy_KP198630_M2	350	350	350	339.6	***	98	92	86.8	82.3	97.3	88.7	87.1	86.9	87	75.5	63	77.7	76.7	62.7	67.8	71.1	74.1	75.8	71.7	64	68.4	70.7	75.9	63.1	63.7	70.7	HuRVA_PR457_2009_Italy_KP198630_M2					RacRVA_Rac-311_2011_Japan_LC208547_M19	63.5
HuRVA_CMC-00022_2012_India_MN066958_M2	233.4	249.6	243.2	197.4	237.1	***	91.5	87.2	76.9	96.6	88.6	87.4	87.2	87.4	76	63.2	78.2	77	65.5	68.2	71.5	74.5	76.4	72.5	64	70	71.5	76.1	62.2	64.2	70.2	HuRVA_CMC-00022_2012_India_MN066958_M2					CGRVA_Ho374_2013_Japan_LC088220_M13	63.6
CapRVA_GO34_1999_Bangladesh_GU937879_M2	9.7	29	11.5	350	350	252.7	***	86.7	83	89.8	88.5	86.6	86.6	86.8	76.8	64	78.1	77.7	65.4	69.7	71	74.2	77.1	71.1	63.2	69.7	71	76.6	62.2	63.4	70.4	CapRVA_GO34_1999_Bangladesh_GU937879_M2					MuRVA_ETD-822_2007_USA_GQ479949_M8	67
CapRVA_XL_2010_China_JQ004972_M2	16.1	27.9	14	350	350	244.6	15.3	***	83.7	85.6	87.2	99.8	99.7	99.8	78.2	64.6	79.1	77.9	65	69	71.7	73.6	77.6	71.8	64.5	69.8	70.9	76.8	62	64	71.3	CapRVA_XL_2010_China_JQ004972_M2					BatRVA_BatLi10_2014_Cameroon_KX268745_M	67.4
CapRVA_0040_2011_Argentina_KF577840_M2	350	350	350	350	247.3	225.8	350	350	***	82.2	82.3	83.8	83.6	83.9	76.2	62.4	78.1	76	63.2	67	69.7	74.1	75.5	70.9	62.6	68.4	70.4	75.3	63.3	62.3	70	CapRVA_0040_2011_Argentina_KF577840_M2					BatRVA_BatLy03_2014_Cameroon_KX268778_M	69.8
CapRVA_BUW-14-085_2014_Uganda_KY055429_	250.6	223.9	255.7	350	207.3	350	250.8	241.9	240.1	***	86.8	86.2	85.6	85.8	74.8	62.6	77.1	76.1	60.9	67.4	70.8	74.1	74.9	71.6	64	67.7	69.7	75.6	61.8	63.7	70.7	CapRVA_BUW-14-085_2014_Uganda_KY055429_					BatRVA_BATp39_2015_Kenya_MH285839_M20	70.5
OvRVA_OVR762_2007_Spain_EF554150_M2	350	350	350	242.9	215.8	350	350	350	244.8	242.7	***	87.3	87.2	87.3	76.6	64.1	79.1	77.1	64.9	68.5	71.1	74.2	76.8	70.9	63.4	69.5	71.6	76.7	62.4	63.5	70.4	OvRVA_OVR762_2007_Spain_EF554150_M2					SGRVA_SG385_2012_Japan_AB971762_M9	70.8
OvRVA_CC0812-1_2008_China_HQ834207_M2	222.9	350	231	231.1	223	257.1	231.2	224.2	350	215.5	350	***	99.8	100	78	63.9	78.9	77.8	62.4	68.7	71.8	73.8	77.5	71.4	64.7	70.1	70.5	77	63.1	64.1	71.4	OvRVA_CC0812-1_2008_China_HQ834207_M2					HuRVA_2014735512_2013_Suriname_KX257408	71.1
OvRVA_Lamb-NT_2007_China_FJ031026_M2	16	28	14	350	350	246.6	15.4	0.3	350	241.4	350	224.6	***	99.8	78.2	64.4	79.1	77.8	64.9	68.9	71.6	73.6	77.7	71.2	64.5	69.7	70.8	76.8	62.1	63.9	71.3	OvRVA_Lamb-NT_2007_China_FJ031026_M2					HuRVA_AU-1_1982_Japan_DQ490537_M3	74
OvRVA_LLR_1985_China_JQ013504_M2	15.8	27.6	13.7	350	350	244.1	15.1	0.2	350	242.7	350	224.5	0.2	***	78.4	64.6	79.4	78.1	65.1	69.1	71.8	73.8	77.8	71.7	64.7	69.9	71	77	62.2	64.1	71.4	OvRVA_LLR_1985_China_JQ013504_M2					HuRVA_Wa_1974_USA_AY267335_M1	74.4
HuRVA_AU-1_1982_Japan_DQ490537_M3	30.9	26.5	29.3	350	350	255.8	28.6	26.6	350	241.8	350	350	26.6	26.3	***	64.3	80.1	77.3	64.5	69.2	72.2	76.2	78	69.7	63	68.9	70.6	78.4	63.1	64.2	71.4	HuRVA_AU-1_1982_Japan_DQ490537_M3					RatRVA_KS-11-573_2011_Germany_KJ879450_	74.4
AvRVA_PO-13_1983_Japan_AB009631_M4	55.2	53.5	52.7	350	257.9	235.2	54.8	53.1	350	350	350	276.4	53.5	53	55.9	***	64.5	64.9	74.1	61.5	62.6	61.2	64.5	63.8	68.4	62.8	63.8	64	62	80.2	63.3	AvRVA_PO-13_1983_Japan_AB009631_M4					HuRVA_12_2012_Italy_KR632625_M11	74.4
SimRVA_Sa11-H96_1958_SA_DQ838645_M5	26.7	25.9	25.9	276.9	264.3	244.4	26.5	25	350	252.5	350	219.4	25.1	24.8	23.4	53.4	***	77.5	66	70.3	72.8	77.1	79	70.5	64.7	70	71.8	79.6	63.2	64.2	72.9	SimRVA_Sa11-H96_1958_SA_DQ838645_M5					EqRVA_L338_1991_UK_JF712557_M6	75.3
EqRVA_L338_1991_UK_JF712557_M6	29.2	24.3	26	350	350	316.3	27.1	26.8	350	241.4	350	250.9	26.9	26.5	28.1	53.2	27.2	***	62.6	69.5	72.1	74.6	77.7	72	64.3	68.6	71	77	62.9	63.7	71.6	EqRVA_L338_1991_UK_JF712557_M6					ShrewRVA_LW9_2013_China-KU243598_M17	76
ChRVA_02V0002G3_2002_Germany_FJ169855_M	54	50.3	52.6	350	235.8	221.7	53.6	52.9	350	350	350	223.4	53.2	52.9	54.6	32.8	51.1	52.9	***	62.9	63.4	62.3	65.7	64.8	69	63.6	63.4	64.6	63.3	72.9	64.2	ChRVA_02V0002G3_2002_Germany_FJ169855_M					SimRVA_Sa11-H96_1958_SA_DQ838645_M5	76.5
MuRVA_ETD-822_2007_USA_GQ479949_M8	44.3	42.3	41.7	350	283.1	302.6	40.7	42.1	350	291.7	350	279.2	42.3	42	41.4	60.8	39.2	41.6	59	***	67.9	68.7	68.9	65.7	61.7	65.2	66.1	67.2	60.5	61.2	68.5	MuRVA_ETD-822_2007_USA_GQ479949_M8					CapRVA_0040_2011_Argentina_KF577840_M2	81.9
SGRVA_SG385_2012_Japan_AB971762_M9	37.8	36.1	36.8	224.3	249.2	314.9	37.9	36.2	350	247.6	350	350	36.4	36	35.9	58.7	35.3	35.9	54.6	44.7	***	69.7	72.2	70	63.8	68.5	68.6	72.9	61.1	62.5	69.8	SGRVA_SG385_2012_Japan_AB971762_M9					CapRVA_XL_2010_China_JQ004972_M2	84.5
RatRVA_KS-11-573_2011_Germany_KJ879450_	32.6	32.3	32.7	350	243.4	247.9	33.1	33.5	350	284.8	350	272.5	33.5	33.1	29.6	60.1	28	31.8	56.2	42.9	41.3	***	75.5	68.5	62.2	66.7	67.7	75.3	61.3	62.4	70	RatRVA_KS-11-573_2011_Germany_KJ879450_					OvRVA_Lamb-NT_2007_China_FJ031026_M2	84.5
HuRVA_12_2012_Italy_KR632625_M11	30.1	27.2	27.9	288.6	350	269.8	28.2	26.9	350	280.9	350	254.9	26.9	26.6	26.7	52.9	25.1	27.4	50.7	43.4	36.6	30.4	***	70.8	65	69.3	70.2	78.6	63.3	63.5	73	HuRVA_12_2012_Italy_KR632625_M11					OvRVA_LLR_1985_China_JQ013504_M2	84.6
HuRVA_2014735512_2013_Suriname_KX257408	38.1	38.2	36.1	350	238.6	350	38.3	37.1	350	350	350	232.3	37.2	36.9	40.9	53.1	38.9	36.9	50.3	49	40.8	42.6	38.4	***	65.1	69.1	68.1	70	63.3	64.1	70.1	HuRVA_2014735512_2013_Suriname_KX257408					OvRVA_CC0812-1_2008_China_HQ834207_M2	85.8
CGRVA_Ho374_2013_Japan_LC088220_M13	54.1	52.7	51.6	350	246.2	246.9	55	52.3	350	350	350	269.4	52.3	52	55.4	42.8	50.8	51.5	41.7	59.2	55.2	56.4	52.1	51.4	***	63.7	63.9	64.5	62.4	68	63	CGRVA_Ho374_2013_Japan_LC088220_M13					OvRVA_OVR762_2007_Spain_EF554150_M2	86.5
BatRVA_BatLi10_2014_Cameroon_KX268745_M	42.9	40.4	41.1	350	263.4	242.6	40.9	40.4	350	350	350	243.9	40.5	40.1	42.8	55.4	40.5	41.8	53.1	49.8	44.1	46.6	42.3	42.6	52.3	***	68.5	69.6	60.1	64.8	66.9	BatRVA_BatLi10_2014_Cameroon_KX268745_M					HuRVA_Ds-1_1976_USA_AY277914_M2	87.4
BatRVA_BatLy03_2014_Cameroon_KX268778_M	38.6	38.1	38.4	350	350	350	38.4	38.7	350	230	350	227.7	38.8	38.5	39.5	53.5	37.4	37.8	49.6	48.1	42.9	44.7	39.2	44.1	51.7	43	***	71.7	61	61.3	69.1	BatRVA_BatLy03_2014_Cameroon_KX268778_M					CapRVA_GO34_1999_Bangladesh_GU937879_M2	89.4
ShrewRVA_LW9_2013_China-KU243598_M17	29.5	26.8	28.9	350	287.6	350	28.8	28.2	350	350	350	350	28.2	27.9	26.7	54.7	24.4	28.3	51.6	45.1	34.6	31.1	25.7	38.8	53.1	39.2	37.2	***	63.2	64	70.6	ShrewRVA_LW9_2013_China-KU243598_M17					CapRVA_BUW-14-085_2014_Uganda_KY055429_	93.8
BatRVA-GLRL1_2005_China_KX814937_M18	58.5	56.2	55.8	350	350	304.1	58.2	57	350	260.9	350	212.7	56.9	56.8	58.1	57.5	57.7	57.4	55.4	64	61.5	60.9	55.2	58	58.1	60.5	60.4	57.3	***	61.8	62.6	BatRVA-GLRL1_2005_China_KX814937_M18					BoRVA_M1_2009_India_HQ440222_M2	94.5
RacRVA_Rac-311_2011_Japan_LC208547_M19	55	53.7	54.2	277.1	247.3	224.8	55.4	53.8	350	350	350	339.5	53.9	53.5	54.6	24	52.7	54.5	34.9	61.1	56.6	56.9	53.8	53.2	43.4	52.8	55.2	53.6	59.7	***	64.6	RacRVA_Rac-311_2011_Japan_LC208547_M19					HuRVA_CMC-00022_2012_India_MN066958_M2	96.9
BatRVA_BATp39_2015_Kenya_MH285839_M20	39.1	37.4	40.5	350	274.5	300.5	39.6	38.3	350	245.2	350	350	38.2	38	37.2	55.4	34.6	37.2	52.9	42.1	40.4	40.1	35.5	40.6	54.6	44.5	42.2	38	59.8	53.5	***	BatRVA_BATp39_2015_Kenya_MH285839_M20					HuRVA_PR457_2009_Italy_KP198630_M2	97.5
	CapRVA_K98_2015_India	HuRVA_Wa_1974_USA_AY267335_M1	HuRVA_Ds-1_1976_USA_AY277914_M2	BoRVA_M1_2009_India_HQ440222_M2	HuRVA_PR457_2009_Italy_KP198630_M2	HuRVA_CMC-00022_2012_India_MN066958_M2	CapRVA_GO34_1999_Bangladesh_GU937879_M2	CapRVA_XL_2010_China_JQ004972_M2	CapRVA_0040_2011_Argentina_KF577840_M2	CapRVA_BUW-14-085_2014_Uganda_KY055429_	OvRVA_OVR762_2007_Spain_EF554150_M2	OvRVA_CC0812-1_2008_China_HQ834207_M2	OvRVA_Lamb-NT_2007_China_FJ031026_M2	OvRVA_LLR_1985_China_JQ013504_M2	HuRVA_AU-1_1982_Japan_DQ490537_M3	AvRVA_PO-13_1983_Japan_AB009631_M4	SimRVA_Sa11-H96_1958_SA_DQ838645_M5	EqRVA_L338_1991_UK_JF712557_M6	ChRVA_02V0002G3_2002_Germany_FJ169855_M	MuRVA_ETD-822_2007_USA_GQ479949_M8	SGRVA_SG385_2012_Japan_AB971762_M9	RatRVA_KS-11-573_2011_Germany_KJ879450_	HuRVA_12_2012_Italy_KR632625_M11	HuRVA_2014735512_2013_Suriname_KX257408	CGRVA_Ho374_2013_Japan_LC088220_M13	BatRVA_BatLi10_2014_Cameroon_KX268745_M	BatRVA_BatLy03_2014_Cameroon_KX268778_M	ShrewRVA_LW9_2013_China-KU243598_M17	BatRVA-GLRL1_2005_China_KX814937_M18	RacRVA_Rac-311_2011_Japan_LC208547_M19	BatRVA_BATp39_2015_Kenya_MH285839_M20

## Sheet: VP4
Supplementary Table 1: The current worksheet represents the percent nucleotide identity of VP4 gene. On the right hand side of the matrix a separate identity table is given for strain K-98 with respect to other isolates of the dataset arranged in ascending order from top to bottom.
	Percent Similarity in upper triangle
	Percent Divergence in lower triangle
	CapRVA_K98_2015_India	HuRVA_MP409_2000_India_AF143408_P1	BoRVA_RF_1982_France_U65924_P1	CapRVA_GO34_1999_Bangladesh_GU937880_P1	CapRVA_0040_2011_Argentina_KF577841_P1	CapRVA_BUW-14-085_2014_Uganda_KY055430_	CapRVA_Kirklareli_2007_Turkey_JQ044784_	SimRVA_SA11-H96_1958_SF_DQ841262_P2	CanRVA_K9_1981_AUS_D14725_P3	HuRVA_DS-1_1976_USA_AJ540227_P4	BoRVA_UK_1973_UK_M22306_P5	HuRVA_St3_1975_UK_L33895_P6	PigRVA_Osa_1976_USA_M33516_P7	HuRVA_Wa_1974_USA_L34161_P8	HuRVA_Au-1_1982_Japan_D10970_P9	HuRVA_69M_1980_India_M60600_P10	HuRVA_116E_1985_India_L07934_P11	EqRVA_E30_1993_ARG_JF712569_P12	HuRVA_HO140_1987_DQ003291_P13	HuRVA_A64_1987_UK_EF672563_P14	OvRVA_OVR762_2002_Spain_EF554151_P14	OvRVA_Lamb-NT_2007_China_FJ031027_P15	OvRVA_CC0812-1_2008_China_HQ834199_P15	OvRVA_LLR_1985_China_JQ013506_P15	CapRVA_XL_2010_China_JQ004973_P15	MuRVA_ETD-822_2007_USA_GQ479950_P16	AvRVA_Po-13_1983_Japan_AB009632_P17	EqRVA_L338_1991_UK_JF712558_P18	HuRVA_RMC321_1990_India_AF523677_P19	MuRVA_Ehp_1981_USA_U08424_P20	BoRVA_Hg18_1995_India_AF237665_P21	LapRVA_160-01_2001_Italy_AF526374_P22	PoRVA_A34_1985_VEN_AY174094_P23	SimRVA_TUCH_2002_USA_AY596189_P24	HuRVA_Dhaka6_2001_BGD_GU199520_P25	PoRVA_134-04-15_2003_Italy_DQ061053_P26	PoRVA_CMP034_2000_Thailand_DQ534016_P27	HuRVA_Ecu534_2006_Ecuador_EU805773_P28	BoRVA_Azuk-1_2006_Japan_AB454420_P29	ChRVA_02V0002G3_2002_Germany_FJ169856_P	ChRVA_06V0661_2006_Germany_EU486962_P31	PoRVA_61-07-ire_2007_Ireland_FJ492835_P	BoRVA_Dai10_2007_Japan_AB513836_P33	PoRVA_FGP51_2009_Japan_AB571047_P34	AvRVA_03V0002E10_2003_Germany_EU486958_	SGRVA_SG385_2012_Japan_AB971763_P36	PhRVA_10V0112H5_2010_Germany_JX204814_P	AvRVA_Ty-1_1979_Ireland_LC088110_P38	CGRVA-Ho374_2013_Japan_LC088221_P39
CapRVA_K98_2015_India	***	95.5	80.5	97.4	78.6	78.9	83.2	75.8	76.7	70.7	72.4	69.6	70.2	71	69.5	74.9	61.6	75.4	71.9	69.1	68.8	74.7	74.6	74.7	74.6	69	64.1	78.3	72.1	70.4	71.9	69.7	73.6	74.6	68.5	73	70.9	70.8	65.4	65.6	64.3	72.1	73.2	72	72	75.4	65.4	63.5	56.5
HuRVA_MP409_2000_India_AF143408_P1	4.8	***	80.3	96.7	80.6	80.7	81.5	76.1	76.6	71	71.3	70.5	70.9	71.6	69.7	74.6	63.2	75.2	73.1	68.9	68.5	75.4	75.3	75.4	75.3	69.7	64.5	78	71.9	70.3	73.2	69.1	72.6	74.9	69.3	74.5	70.8	70.8	67.8	65.8	65.5	73.2	73.8	72.3	72.3	75.3	68.9	64.1	60.4
BoRVA_RF_1982_France_U65924_P1	23.2	23.4	***	80.9	95.4	80.5	81.5	76.8	76.6	71.1	70	71.3	70.8	70.3	69.3	75.1	63	74.9	73.8	67.6	68	74.4	74.3	74.4	74.3	68.9	65	77.5	72.1	71.7	73.8	69.1	74.7	74.6	68.5	75	72.4	72.1	66.8	65.1	66	73.6	72.4	72.7	72.7	74.3	67.9	65	61
CapRVA_GO34_1999_Bangladesh_GU937880_P1	2.7	3.5	22.7	***	81.2	81.2	82.5	76.1	76.9	71.9	71.8	70.7	71.3	71.4	70.2	75.2	63.5	75.8	73.4	69.2	69	75.5	75.5	75.6	75.5	69.7	65.5	78.3	72.4	71.1	73.8	69.2	73.2	75.3	69.3	74.9	71.2	70.6	67.8	65.9	65.5	73.4	73.9	72.7	72.7	75.6	68.6	64.1	60.7
CapRVA_0040_2011_Argentina_KF577841_P1	221.9	239.3	234	225.4	***	80.3	80.9	75.4	74.8	70.2	69.8	70.4	70.4	70.2	69.8	74.4	62.1	74.1	73.1	67.4	67.8	74.1	74	74.1	74	67.4	63.6	76.9	71.7	70.2	72.6	64.9	72.3	74.2	66.9	73.6	71	70.3	67	63.8	63.7	72.7	71.5	71.8	71.8	73.5	64.9	63.9	55.9
CapRVA_BUW-14-085_2014_Uganda_KY055430_	350	350	350	350	350	***	88.2	77	76.6	70.8	70.4	70.7	70.4	71.7	69.2	74.9	63	73.7	72.4	69	69.4	74.3	74.2	74.3	74.2	68.2	64.6	78.1	72.5	70.9	73	62.6	70.2	74	68.3	73.9	70	72.3	66.8	63.8	64.4	73.3	72.6	70.6	70.6	74.7	67	64.4	59.4
CapRVA_Kirklareli_2007_Turkey_JQ044784_	350	350	350	350	218.5	285.7	***	76.2	75.8	68.7	64.6	65.3	66.8	66.5	65.2	73.2	58.3	70.7	66.4	63	62.8	73.8	73.8	74	73.6	64.8	61.8	76.6	68.9	68.7	71.3	64.8	71.8	73.4	64.7	70.3	66.5	68.9	63.9	59.4	62	70	70.3	69.7	69.7	74.1	63.9	59.7	52.4
SimRVA_SA11-H96_1958_SF_DQ841262_P2	29.9	29.9	28.7	29.6	227.3	350	350	***	78.5	72	71.5	71.8	71.3	71.6	68.6	74.9	63.3	75.7	73.5	67.4	67	75.8	75.9	75.8	75.8	70.5	66.8	75.8	73.8	70.4	73.7	69.4	72	75.8	68.5	74.3	71.2	73.1	67.4	66.9	66.6	74.2	72.6	70.9	70.9	76.5	68	65.3	61.1
CanRVA_K9_1981_AUS_D14725_P3	28.4	29.3	28.7	28.7	231.6	350	235.5	25.8	***	71.3	70	71.8	69.9	71	68.6	75.5	62.8	75.8	73.6	69.2	68.7	75.1	75	75.1	75.1	71.2	66.3	75.3	73.1	71.7	74.2	69.1	73.4	76.1	69.7	74.4	71	73.1	68.1	65.2	66.4	73.5	72.5	71.7	71.7	75.4	68.7	64.8	61.1
HuRVA_DS-1_1976_USA_AJ540227_P4	38.8	39.2	38.1	38.3	210.9	350	192.1	36.9	38.3	***	68.3	73.8	75	87.5	68	71.5	62.7	73.3	69.8	66.4	67	71.5	71.5	71.6	71.5	67.3	65.3	71.6	76.2	67.4	71	65.3	65.5	71.8	68.6	69.6	70.3	69	65	65.2	63.9	71.3	70	70	70	71.5	67.4	63.2	60.3
BoRVA_UK_1973_UK_M22306_P5	37.7	39	40.6	37.8	224.8	350	231.3	38.4	40	44.6	***	68	68.4	68.4	65.7	70.6	63.6	71.3	68.4	67.7	67.8	71.8	71.9	71.9	71.7	67.7	64	71.9	69.1	69	70.2	65.5	65.1	71.3	66.7	70.4	68	68.2	66.1	63.1	62.8	69.9	70.2	68.7	68.7	70.6	65.5	62.6	41.8
HuRVA_St3_1975_UK_L33895_P6	41.8	40.4	38.5	40.2	216.8	350	250.7	36.7	36.8	33	44.4	***	82.3	75.2	66.6	71.3	63.1	72.1	70.2	66.8	67.2	71.2	71.1	71.2	71.2	66.6	64.8	71.6	76.8	68.3	70.4	66.3	64.4	70.7	67.5	69.7	69.2	68.7	65.7	65	65.1	69.9	69.2	69.4	69.4	71.2	66	64.6	61.5
PigRVA_Osa_1976_USA_M33516_P7	39.6	39.8	38.7	38.6	221.4	350	350	38.4	40	31	44.3	20.9	***	76.3	65.8	72.7	63	72.2	69.8	67.5	67.7	72	72	72.1	72.1	66.7	65.4	71.5	76.4	68.2	70.8	63.2	65.2	72	67.3	70.1	69.5	69.2	64.7	65.7	65	69.6	68.4	69.7	69.7	71.9	67.4	62.4	60.4
HuRVA_Wa_1974_USA_L34161_P8	39.2	38.9	40.1	37.9	211.3	350	205.6	37.5	39	14	43.4	31.3	29.2	***	67.7	71.6	62.6	73.8	71	67.3	67.6	71.8	71.9	71.9	71.9	67.6	65.8	72.1	77.6	68	71.3	64.8	65.4	71.9	67.9	69.9	70.5	68.6	66	65.5	64.7	71.3	70.4	70.2	70.2	71.8	66.9	64.1	60
HuRVA_Au-1_1982_Japan_D10970_P9	39.9	41.8	41.5	40.9	219.1	279.1	247.5	42.5	43.4	44.7	50	47.2	50.5	45.9	***	68.4	63.5	69.1	67.7	76.7	77	68.6	68.6	68.6	68.6	65	65	68.6	67.7	64.7	66.9	64.1	60.6	68.2	73.6	67.6	66.1	69.1	64.9	65	64.2	67.2	69.1	66.6	66.6	68	66	63.3	60.5
HuRVA_69M_1980_India_M60600_P10	31.2	32	31.2	31.1	226.3	350	228.1	31.1	30.6	38.6	39.4	37.9	35.7	38.1	43.2	***	64	78.5	73	68.9	68.5	74.3	74.2	74.3	74.2	69.6	66.2	74.6	72.6	72.6	73.7	66.4	72.6	74.9	68.9	74.6	71.9	72	67	65.2	64.2	73.5	71.2	71.2	71.2	74.4	67.8	64.1	60.3
HuRVA_116E_1985_India_L07934_P11	58.2	57.3	56.3	55.9	305.7	350	236.3	58.8	57.6	58.5	57.5	59.2	58.9	59	58.4	55.6	***	64.3	62.5	61.8	61.6	64.4	64.4	64.4	64.3	61	63.5	63.5	64.3	60.1	63.1	56.1	54.8	64.2	62.6	62	62.9	62.9	62.9	62.2	62.6	63	63.1	62.5	62.5	62.9	62.1	63.5	40.4
EqRVA_E30_1993_ARG_JF712569_P12	30.4	31	31.9	30.3	228.7	350	350	29.4	30.1	34.9	37.1	37	37	34.6	41.4	25.7	55	***	73.3	68.4	68.2	73.9	73.8	74	73.8	70.4	66.8	74.3	73.5	71	73.5	68.7	71.9	75.7	70.3	73.5	71.8	71.5	67.2	66	66.1	72.9	71.7	72.8	72.8	75.1	69	64.5	61.1
HuRVA_HO140_1987_DQ003291_P13	37.6	35.7	33.4	34.8	241.1	350	350	33.8	33.8	40.8	45.2	40.9	40.9	39.4	46.8	36.1	56.2	34.1	***	68.4	67.8	72.5	72.4	72.5	72.6	68	63.9	73.1	70.1	69.4	71.7	80.3	67.3	72.8	66.9	79.3	69.8	69.5	66.6	63.5	65.2	76.2	72.6	69.2	69.2	72.1	66.6	64.5	42.2
HuRVA_A64_1987_UK_EF672563_P14	42.8	44.4	45.8	43.2	223.4	308.1	350	45.9	44.3	49.6	46.9	48.2	47.8	48.2	29.2	43.8	62.7	43.1	46.7	***	96.8	68.6	68.7	68.7	68.6	64.7	64.8	68.5	66.7	63.7	67.4	64.1	58	66.8	72.8	69.3	65.9	68.7	65.5	64.1	63.5	68.1	68.8	66.1	66.1	68.1	65.2	62.7	60.7
OvRVA_OVR762_2002_Spain_EF554151_P14	350	309.2	256.9	278.5	261.7	295.9	350	255.3	268.4	279.6	287.3	251.6	257	266.5	219.8	295.6	206.6	273.3	251.7	285.1	***	68.3	68.3	68.3	68.3	65.3	65	68.8	67.1	63.7	67.1	64.5	57	67.1	73.6	69.2	66.6	68.7	65.1	63.7	63.3	67.2	68.3	66.1	66.1	67.9	66.1	62.9	60.7
OvRVA_Lamb-NT_2007_China_FJ031027_P15	31.6	32.1	31.9	31.7	214.7	350	236.9	30.2	30.9	38.6	37.5	37.7	37.2	38.1	43.3	32.2	57.4	32.5	36	44.8	254.4	***	99.7	99.9	99.7	70.2	66.4	75.1	73.3	71.5	74.7	68	70.7	77.3	69.6	73.3	71.6	72.9	67.8	66.1	66.5	73.2	73	71.7	71.7	74.4	67.6	63.7	60.6
OvRVA_CC0812-1_2008_China_HQ834199_P15	31.7	32.2	32	31.7	217.4	350	229.3	30.1	31	38.5	37.5	37.8	37.2	38	43.3	32.4	57.5	32.6	36.1	44.7	257	0.3	***	99.8	99.7	70.1	66.4	75.1	73.2	71.6	74.7	68	70.7	77.2	69.6	73.3	71.6	72.8	67.8	66.1	66.6	73.2	72.9	71.8	71.8	74.5	67.5	63.7	60.6
OvRVA_LLR_1985_China_JQ013506_P15	31.5	32.1	31.8	31.6	214.7	350	235.5	30.2	30.8	38.5	37.4	37.6	37.1	37.9	43.3	32.2	57.4	32.4	35.9	44.7	254.3	0.1	0.2	***	99.7	70.2	66.4	75.1	73.3	71.6	74.8	68.1	70.8	77.3	69.6	73.3	71.6	72.9	67.9	66.1	66.5	73.3	73	71.8	71.8	74.5	67.7	63.7	60.7
CapRVA_XL_2010_China_JQ004973_P15	31.7	32.2	32	31.8	214.7	350	232	30.2	30.8	38.5	37.7	37.7	37.1	38	43.3	32.4	57.6	32.7	35.8	44.8	254.5	0.3	0.3	0.3	***	70.2	66.4	75.2	73.2	71.6	74.8	68.2	70.4	77.3	69.5	73.3	71.5	72.9	67.9	66.1	66.7	73.2	73	71.6	71.6	74.3	67.7	63.8	60.8
MuRVA_ETD-822_2007_USA_GQ479950_P16	42.4	42.4	43.2	41.9	276.6	350	199.2	39.1	37.5	45.8	44.9	46.6	47.3	45.7	51.4	40.7	63.3	40	43.1	53.2	284.7	40.1	40.3	40.2	40.2	***	62.9	69.9	69.1	71.8	67.5	63.5	64.8	70	64.5	69.1	67	68.7	64.1	61.4	62.3	67.5	68.5	67.5	67.5	69.5	65.2	61.3	42.1
AvRVA_Po-13_1983_Japan_AB009632_P17	52.8	51.6	52.2	50.8	226.9	295.9	188.4	49.4	48.7	53.3	58.5	52.9	52.9	52.3	54.2	51.9	59.2	50.8	53.4	54.6	231	49.3	49.2	49.2	49.2	60.7	***	66.1	64.9	64	64.4	61	54.7	64.9	64.6	66.4	64.8	65.1	64.2	77.4	75.8	65.5	65.2	64.6	64.6	65	66.5	77	42.2
EqRVA_L338_1991_UK_JF712558_P18	26.1	27.1	27.2	26.3	201.3	350	270.8	29.8	30.5	37.8	37.6	37.6	37.2	37.3	42.8	32.3	57.2	32.5	34.6	43.7	273.3	31.4	31.2	31.3	31.1	41.1	50.2	***	72.8	70.6	73.5	69.6	72.6	75.3	69.5	74.2	72.1	73.1	66.9	66.9	65.5	74.7	72.7	72.3	72.3	74.6	68.6	64.8	60.7
HuRVA_RMC321_1990_India_AF523677_P19	37.6	37.2	36.5	36.4	215.2	350	218.3	33.9	34.2	29	42.7	28.3	28.9	27.3	46.5	35.9	55.9	34.2	40.2	47.7	244.6	34.2	34.3	34.1	34.3	42.5	54.7	36.7	***	68.7	72.9	64.3	69.8	73.1	68.8	71.1	70.3	71.6	66.5	65.4	64.5	70.9	71.1	71.7	71.7	72.4	66.9	63.9	60.5
MuRVA_Ehp_1981_USA_U08424_P20	38.9	39.6	37.1	38.2	342.7	350	220.8	38.9	37.4	45.5	42.5	43.4	45	44.5	51.9	34.9	63.7	37.7	41.1	54.8	323	37.5	37.4	37.5	37.5	36.1	56	38.5	42.4	***	69.4	66.6	68.4	71.6	65.3	70.8	67.5	69.5	65.1	61.9	63.4	70	68.3	68.8	68.8	71.9	65.3	62	59.3
BoRVA_Hg18_1995_India_AF237665_P21	36.5	35.2	34.1	34.1	250.4	350	350	33.4	32.7	38.5	40.2	39.7	39.9	38.2	46.9	33.5	58.6	33.1	36.9	47.5	255.3	31.6	31.7	31.6	31.5	45.4	52	33.6	35.5	40.7	***	67.1	66.5	73.7	67.9	72.3	71.4	70.6	66.5	64.9	66.2	72.5	72.7	71	71	72.3	66.6	64.1	60.8
LapRVA_160-01_2001_Italy_AF526374_P22	43.2	43.5	41.7	43.9	271.8	350	350	41.4	42.5	53.7	51.7	50.6	54.8	53.2	56.2	47.8	76.7	42.9	24.1	55.9	350	43.6	43.8	43.4	43.4	52.2	66.6	40.8	52.4	47.3	44.3	***	64.5	66.5	64.8	76.6	66	65.8	61.2	61.7	61.4	70.5	66.2	64.6	64.6	67.8	66	60	57.9
PoRVA_A34_1985_VEN_AY174094_P23	33.2	36.6	32.7	34.4	248.1	350	262.1	35.8	32.9	47.4	50.1	48.5	46.5	49.2	59.7	36.5	81.6	35.2	45.7	59.9	350	37.5	37.4	37.2	37.9	52.2	79.2	35.5	42.3	42	44.7	46.9	***	72.9	58.7	68.3	67.2	66.6	59.7	56.1	54.8	67.7	69.7	68	68	72.9	62.2	54.7	10.7
SimRVA_TUCH_2002_USA_AY596189_P24	31.6	31.4	32.1	30.8	231.4	350	350	29.6	29.5	38.8	38.3	38.1	36.9	37.5	45.2	30.9	55.9	29.6	34.9	46.1	276.3	27.5	27.6	27.5	27.4	39.5	52.2	31.1	34.4	37.5	32.8	44.2	33.9	***	67.8	74.3	72.5	72.2	67.2	65.3	65.2	73.4	72.7	71.5	71.5	74.3	66.8	65.3	60.6
HuRVA_Dhaka6_2001_BGD_GU199520_P25	42.6	42.4	43.4	42.7	232.2	350	350	43.3	40.7	44.8	48.1	45.8	48.2	46	33.6	43.6	59.9	40.4	46.3	35.1	221.6	42.3	42.2	42.2	42.4	52.7	54.6	41.6	43.6	51.1	45	53.9	56.6	44.1	***	69.3	65.5	68.6	66.3	64.3	65.1	68.5	69.2	67.2	67.2	67.4	65.6	64.3	60.8
PoRVA_134-04-15_2003_Italy_DQ061053_P26	34.8	32.8	31.7	32.2	259.5	350	266.3	32.3	32.3	40.7	40.4	41.3	40	40.6	44.6	32.2	59.4	33.6	25.2	43	262.7	34.4	34.4	34.4	34.4	42.4	49.4	32.7	38.3	39	35.6	29.8	40.9	33.2	42.6	***	71.4	70.5	66.8	64.7	66.3	76.7	70.6	70.6	70.6	73.1	68.6	64.2	62
PoRVA_CMP034_2000_Thailand_DQ534016_P27	38.8	39.5	36.1	38.5	228.1	350	295	37	38.7	41.8	44.6	42.6	41.2	40.8	48.3	36.2	62.9	36.6	41	49.3	243.1	36.9	36.9	36.8	37	45.4	52.7	36.6	40.7	44.6	38.2	51.2	45.9	34.9	51.5	38.2	***	69.4	66.4	64.2	65.7	71.9	69.5	78.9	78.9	71.2	65.6	63	59.4
HuRVA_Ecu534_2006_Ecuador_EU805773_P28	38.4	38.6	35.5	38.8	224	350	350	33.9	34.1	42.7	43.9	42.6	42.7	43.9	43	36.1	58	36.9	41.6	44.5	214.3	34.4	34.4	34.4	34.2	43.2	53.1	35	38.2	40.6	39.7	49.9	45.8	36	43.4	39.8	41.3	***	68.1	64.1	65.5	71.2	70.4	69.1	69.1	72.3	67.4	62.5	43.1
BoRVA_Azuk-1_2006_Japan_AB454420_P29	47.8	45.7	45.9	45.1	254.6	255.8	273	47.7	46.9	51.5	49.9	52.5	51.9	49.7	51.1	48.3	52.4	46	47.6	52.3	240.3	48.5	48.6	48.4	48.4	54.1	57.4	47.9	48.5	52.8	48.6	64	66.6	48.3	49.2	47.5	50.4	47.7	***	64.5	64.6	66.1	66.9	66.5	66.5	65.9	65.7	63.5	42.2
ChRVA_02V0002G3_2002_Germany_FJ169856_P	50.2	51	50.9	50.1	221.4	310.5	199.7	47.2	50.1	50.9	56	51	51.5	50.8	52.4	51.7	59.8	49.1	55.5	54.9	228.7	49.2	49	49.1	49.1	62.3	27.2	48.9	52.5	57	51.7	66.3	72.4	50.1	53.9	50.4	52.3	51.6	56	***	76.4	64.5	65.4	64.2	64.2	64.9	66.7	75.7	61.1
ChRVA_06V0661_2006_Germany_EU486962_P31	54.2	52.1	52.4	51.4	222.7	350	242.8	47.8	49.7	53.9	60.4	51.9	54.2	52.7	55.4	54.6	60.1	50.5	52.7	57.1	232.8	51.4	51.3	51.3	51.1	59.3	30.2	49.3	52.6	57.9	51	69.6	74.7	51.1	54.5	50.6	51.2	52.1	55.7	29	***	65.7	66.6	65.4	65.4	66.1	65.5	73.9	61.5
PoRVA_61-07-ire_2007_Ireland_FJ492835_P	37	35	33.8	34.7	239.3	350	350	32.7	33.6	38.1	41.1	40.2	40.9	38.5	47.1	34.5	59	35.6	29.5	46	246.3	34.4	34.6	34.4	34.5	44.6	50.3	32.7	38.7	40.5	35.4	39	45.1	34.6	43.9	28.8	38.9	38.9	49.7	51.8	50.5	***	72.6	70.3	70.3	72.2	67.2	63.8	42.6
BoRVA_Dai10_2007_Japan_AB513836_P33	34.3	33.5	35.5	33.3	208.7	331.1	350	35.2	35.5	40.7	41	42.3	43.3	40.8	43.8	38.2	58.9	37.6	36.3	44.7	236.9	35.4	35.6	35.3	35.3	43.8	53.1	35.6	39.5	44.2	34.7	47.8	40.8	34.9	42.7	38.6	39.7	39.7	48.6	53.3	50.6	35.3	***	71	71	71	66.9	65.6	41.6
PoRVA_FGP51_2009_Japan_AB571047_P34	36.7	36.5	36	35.9	260.9	350	350	38.4	37.7	40.8	45.1	41.2	41.8	40.1	48.5	37.7	60.2	34.9	42.3	49.7	300.8	37.6	37.4	37.5	37.9	45.4	53.7	36.8	37.1	42.4	38.2	51.6	43.6	36.8	47.7	39.7	25.7	41.7	50.8	54	52.1	40.5	39	***	100	72.4	64.9	62.3	61.5
AvRVA_03V0002E10_2003_Germany_EU486958_	36.7	36.5	36	35.9	260.9	350	350	38.4	37.7	40.8	45.1	41.2	41.8	40.1	48.5	37.7	60.2	34.9	42.3	49.7	300.8	37.6	37.4	37.5	37.9	45.4	53.7	36.8	37.1	42.4	38.2	51.6	43.6	36.8	47.7	39.7	25.7	41.7	50.8	54	52.1	40.5	39	0	***	72.4	64.9	62.3	61.5
SGRVA_SG385_2012_Japan_AB971763_P36	30.2	30.7	32.9	30.1	212.1	350	350	28.8	30.4	37.9	39.9	37.7	37	36.8	43.3	31.7	58	30.7	37.7	45.9	258.6	31.8	31.8	31.8	32	40.8	53.8	32.6	36	36.5	35.8	45.8	34.7	32	45.1	35.1	37.2	35.3	49.5	51	50.6	36.5	38.3	36.4	36.4	***	66.2	64.8	61.1
PhRVA_10V0112H5_2010_Germany_JX204814_P	46.1	45	46.3	44.7	232.6	298	350	44.8	45.2	47	51.3	49.9	49.1	48.7	51.8	46.7	57	44	46.3	49.4	215.2	46.4	46.6	46.3	46.2	52.1	52.4	44.2	47.8	51.6	48.7	52	55.6	45.9	51.6	45.5	49.5	47.6	49.7	51.4	52.1	47.9	46.1	50.2	50.2	46.2	***	65.4	41.7
AvRVA_Ty-1_1979_Ireland_LC088110_P38	53.7	51.2	49.1	50.7	219.6	350	199.5	47.1	48.5	52.1	57.3	52.3	54.6	50.5	53.9	51.3	54.9	50.5	51.6	57.6	245.1	50.7	50.8	50.7	50.6	57.4	27.6	49.8	51.1	55.2	50.3	63.2	75	48.4	52.1	50.7	53.1	53.2	54.1	29.9	33.1	49.4	50.1	55.6	55.6	50.8	50.7	***	60.3
CGRVA-Ho374_2013_Japan_LC088221_P39	66.5	63.8	63.2	63.1	325.8	350	208.7	64	65.2	66.7	68.7	66.9	68.5	68.9	69	67.4	77.2	64.5	67.7	68.4	254.8	64.9	65.1	64.8	64.6	70.3	71.6	64.2	66.7	69.1	63.9	77.7	87.2	64.8	68.3	62.8	68.3	66.1	71.2	69.4	69.5	68.2	68.8	66.2	66.2	67.8	69.6	69.8	***
AlpRVA_SA44_2014_Peru_KT935478_P40	31.6	31.4	31	31.6	256.2	350	350	28.8	30.5	40	36.1	37.3	37.9	38.9	44.7	29.6	57.9	30	36.7	48.6	236.3	30.5	30.4	30.4	30.7	38.1	49.7	31	36.8	34.7	34.9	46.5	34.5	29.5	44.5	32.8	37.1	35.8	48.2	50.1	51.3	35.6	37.4	35.2	35.2	31.8	48.6	50.8	66.1
HuRVA_BEF06018_2014_Belgium_KU128895_P4	37.2	36	34	36	254.4	350	350	35.1	33.5	42.7	42.5	40.4	41.2	42.9	47.1	36.2	57.4	35.7	25.2	46.2	228.2	37.6	37.7	37.5	37.6	41.9	54.5	34.8	40.3	38.8	35.9	29.4	50.6	37.2	43.8	27.9	42.4	37.8	47.4	54.1	52.7	29.8	37.7	41.6	41.6	37.5	46.5	52.8	64.7
BatRVA_BatLi09_2014_KX268757_P42	37.6	37.9	37.3	36.9	217.1	308.3	208	35.5	37.8	41.2	44.6	42.1	43	42	43.8	40	58.8	37.4	40.8	45.9	234.8	37.6	37.7	37.6	37.8	44.8	50.4	35.6	39.2	46.2	40.7	55.4	47.6	37.3	45.7	39.7	41.5	38	48	49.3	50.8	41.4	39	41.9	41.9	39.3	45.4	50.3	65.7
BatRVA_BatLy03_2014_Cameroon_KX268779_P	34.3	33.8	31.8	33.8	225.2	350	350	31.5	33.8	41.4	39.1	38.8	40.7	40.7	43.7	34.8	56.1	31.4	36.7	45.9	234.6	30.6	30.6	30.5	30.6	42.3	53	31.8	36.5	41.5	34.8	41.3	39.1	32.5	43.1	35.6	37.4	35.8	48.7	51	51.3	36.2	36.3	38.4	38.4	35.3	45.3	49.9	64.6
RatRVA_RA116_2013_China_KU243630_P45	37.8	37.3	38	36.6	310.6	350	211.2	36.6	36.5	44.4	44.1	43.2	44	43.7	47.2	36.3	63.4	37.5	41.7	49.7	283	40.1	40.2	40.1	39.9	41.6	58.7	39.6	42.3	40.6	41.7	54.5	50.2	37.3	50.2	38.4	41.8	44.2	50.9	59.5	60.3	40.3	43.1	42.5	42.5	37.2	50.9	58.3	73.4
ShrewRVA_LW9_2013_China_KU243621_P46	38.7	37.6	36.2	37.5	227.3	350	211.9	34.4	33.6	39.3	43.1	41.2	42.8	39.2	47.3	37.4	57.2	34	38.2	47.3	350	36.7	36.9	36.7	36.7	47.5	54.6	36.1	37.8	44.5	40.1	52.9	52.8	35.2	44.4	37.7	43.5	40.9	48.3	51.5	54.5	38.5	40.1	42.5	42.5	39.6	48.4	54.8	68.5
BatRVA_BatLy17_2014_Cameroon_KX268790_P	35.2	35.7	37.6	35.3	217.2	350	191.9	35.5	37	41.4	45.9	42.6	43.4	39.4	42.2	36.8	57.5	34.6	39.2	43.5	217.4	36.4	36.3	36.4	36.4	45.3	49.7	35.1	39.6	43.8	37.8	49.1	44	35.7	41.9	39.3	40.7	36.1	48.4	48.3	49.8	40.9	38.2	42.1	42.1	36.6	45.7	48.5	64.6
BatRVA_GLRL1_2005_China_KX814933_P48	46	46.6	45.4	45.5	231.7	322	213.2	47.3	48.8	52.2	52.3	52.2	52.7	51.9	48.7	48.1	60.7	47.3	49.9	51.3	267.5	48.3	48.5	48.2	48.3	53.9	56.8	43.4	50.7	51.1	51.1	61.1	61.1	48.1	53.4	48.6	50.7	48.7	49.7	54.5	58.1	47	52.3	51.4	51.4	47	53.8	57.4	71.6
PoRVA_2014016006_2014_BGD_KY905314_P49	44	42.8	41.2	42.6	211.7	350	350	40.5	41.3	37.2	48.9	37	37.3	37.4	45.5	41.9	57.5	39.1	41	48.7	249	39.9	40	39.8	40	48.6	54.3	40.9	37	47.3	42.2	55.8	54.9	40.9	48.8	43.6	44.5	43.6	54	55.7	54.8	41.8	43.3	45.3	45.3	43.5	46.7	53.9	69.6
AlpRVA_Alp11B_2010_Peru_KY971955_P50	39.9	39.3	37.5	38.9	206.1	350	209	36	36.1	38.7	45.2	42.2	41	39.7	43.4	37.1	54.3	36.9	41.5	44.7	228.4	36.8	36.9	36.7	36.7	45.1	53.8	37.3	39.6	45.2	40.8	52	52.4	37.1	44.7	40	41.8	27.9	48.1	51.2	52.4	38.5	40.6	44	44	39.3	48.2	51.8	68.7
BatRVA_BATp39_2015_Kenya_MH285840_P51	37.1	37.9	37.3	37.4	239.9	350	228.1	35.1	33.8	43.5	44.1	43.4	42.1	43.4	44.2	34.3	58.8	35.8	39.7	45.9	238.6	36.9	36.8	36.9	36.9	44.9	50.2	35.6	40.5	41.9	38.1	50	42.3	37.8	44.3	37.1	42.7	35.1	50.9	51.2	50.9	39.6	41.9	40.1	40.1	37.1	49.2	51.1	62.8
	CapRVA_K98_2015_India	HuRVA_MP409_2000_India_AF143408_P1	BoRVA_RF_1982_France_U65924_P1	CapRVA_GO34_1999_Bangladesh_GU937880_P1	CapRVA_0040_2011_Argentina_KF577841_P1	CapRVA_BUW-14-085_2014_Uganda_KY055430_	CapRVA_Kirklareli_2007_Turkey_JQ044784_	SimRVA_SA11-H96_1958_SF_DQ841262_P2	CanRVA_K9_1981_AUS_D14725_P3	HuRVA_DS-1_1976_USA_AJ540227_P4	BoRVA_UK_1973_UK_M22306_P5	HuRVA_St3_1975_UK_L33895_P6	PigRVA_Osa_1976_USA_M33516_P7	HuRVA_Wa_1974_USA_L34161_P8	HuRVA_Au-1_1982_Japan_D10970_P9	HuRVA_69M_1980_India_M60600_P10	HuRVA_116E_1985_India_L07934_P11	EqRVA_E30_1993_ARG_JF712569_P12	HuRVA_HO140_1987_DQ003291_P13	HuRVA_A64_1987_UK_EF672563_P14	OvRVA_OVR762_2002_Spain_EF554151_P14	OvRVA_Lamb-NT_2007_China_FJ031027_P15	OvRVA_CC0812-1_2008_China_HQ834199_P15	OvRVA_LLR_1985_China_JQ013506_P15	CapRVA_XL_2010_China_JQ004973_P15	MuRVA_ETD-822_2007_USA_GQ479950_P16	AvRVA_Po-13_1983_Japan_AB009632_P17	EqRVA_L338_1991_UK_JF712558_P18	HuRVA_RMC321_1990_India_AF523677_P19	MuRVA_Ehp_1981_USA_U08424_P20	BoRVA_Hg18_1995_India_AF237665_P21	LapRVA_160-01_2001_Italy_AF526374_P22	PoRVA_A34_1985_VEN_AY174094_P23	SimRVA_TUCH_2002_USA_AY596189_P24	HuRVA_Dhaka6_2001_BGD_GU199520_P25	PoRVA_134-04-15_2003_Italy_DQ061053_P26	PoRVA_CMP034_2000_Thailand_DQ534016_P27	HuRVA_Ecu534_2006_Ecuador_EU805773_P28	BoRVA_Azuk-1_2006_Japan_AB454420_P29	ChRVA_02V0002G3_2002_Germany_FJ169856_P	ChRVA_06V0661_2006_Germany_EU486962_P31	PoRVA_61-07-ire_2007_Ireland_FJ492835_P	BoRVA_Dai10_2007_Japan_AB513836_P33	PoRVA_FGP51_2009_Japan_AB571047_P34	AvRVA_03V0002E10_2003_Germany_EU486958_	SGRVA_SG385_2012_Japan_AB971763_P36	PhRVA_10V0112H5_2010_Germany_JX204814_P	AvRVA_Ty-1_1979_Ireland_LC088110_P38	CGRVA-Ho374_2013_Japan_LC088221_P39
[truncated: 14 more columns]

## Sheet: VP6
Supplementary Table 1: The current worksheet represents the percent nucleotide identity of VP6 gene. On the right hand side of the matrix a separate identity table is given for strain K-98 with respect to other isolates of the dataset arranged in ascending order from top to bottom.
	Percent Similarity in upper triangle
	Percent Divergence in lower triangle
	CapRVA_K98_2015_India	HuRVA_Wa_1974_USA_K02086_I1	HuRVA_MCS-KOL-383_2014_India_KU292523_I	HuRVA_CMC-00022_2012_India_MN066960_I2	HuRVA_DS-1_1976_USA_DQ870507_I2	CapRVA_GO34_1999_Bangladesh_GU937881_I2	CapRVA_0040_2011_Aregntina_KF577842_I2	CapRVA_BUW-14-085_2014_Uganda_KY055431_	OvRVA_OVR762_2007_Spain_EF554152_I2	HuRVA_AU-1_1982_Japan_DQ490538_I3	AvRVA_PO-13_1983_Japan_D16329_I4	AvRVA_YM_1983_Mexico_x69487_I5	EqRVA_L338_1991_UK_JF712559_I6	MuRVA_ETD-822_USA_GQ419952_I7	HuRVA_CMH222_2001_Thailand_DQ288659_I8	SimRVA_TUCH_2002_USA_AY594670_I9	OvRVA_Lamb-NT_2008_China_FJ031028_I10	OvRVA_CC0812-1_2008_China_HQ834200_I10	OvRVA_LLR_1985_China_JQ031150_I10	ChRVA_02V0002G3_2002_Germany_DQ096805_I	HuRVA_KTM368_2004_Nepal_GU199496_I12	HuRVA_Ecu534_2006_Ecuador_EU805774_I13	PoRVA_CE-M-06-0003_2006_Canada_GU183245	BatRVA_KE4852_2007_Kenya_GU983675_I15	HuRVA_B10_1987_Kenya_HM627557_I16	LapRVA_N5_1992_China_JQ423906_I17	HuRVA_QUI-35-F5_2010_Brazil_KF185107_I1	SGRVA_SG385_2012_Japan_AB971764_I19	RatRVA_KS-11-573_2011_Germany_KJ879452_	CGRVA_Ho374_2013_Japan_LC088222_I21	BatRVA_BatLi09_2014_Cameroon_I22	ShrewRVA_LW9_2013_China_KU243658_I24	BatRVA_GLRL1_2005_China_KX814934_I25	RacRVA_Rac-311_2011_Japan_LC208549_I26
CapRVA_K98_2015_India	***	79	97.4	96.7	84.5	91.1	87.6	96.1	92.4	79.1	63.5	78.4	77.8	77.5	78.7	81.2	83.9	83.8	83.9	63.7	76.3	68.6	75.8	80.1	79.9	78.9	77.9	78.2	79	68.1	70.1	79.3	67.3	70	CapRVA_K98_2015_India						CapRVA_K98_2015_India	***
HuRVA_Wa_1974_USA_K02086_I1	25.3	***	80.9	80.2	81.3	79.6	79.6	80	79.9	78.6	69.9	82.5	83.4	77.3	78.8	79	80.7	80.6	80.7	70	83.6	73.4	79.6	78	80.6	79.4	78.2	78	78	71	74.3	78.3	72.2	70.5	HuRVA_Wa_1974_USA_K02086_I1						AvRVA_PO-13_1983_Japan_D16329_I4	63.5
HuRVA_MCS-KOL-383_2014_India_KU292523_I	240	350	***	98.4	86.6	92.8	87.9	96	94	81.3	69.8	80.3	79.5	79.5	81.2	81.3	85.1	85	85.1	69.2	79	74.8	78.3	80.4	82	81.7	79.5	78.7	79.7	68.1	75.5	79.8	73.6	70.3	HuRVA_MCS-KOL-383_2014_India_KU292523_I						ChRVA_02V0002G3_2002_Germany_DQ096805_I	63.7
HuRVA_CMC-00022_2012_India_MN066960_I2	236.2	286.9	410.3	***	86.7	93.6	88.2	97.7	94.5	80.7	65.4	79.4	79.1	78.2	80	82	85.8	85.8	85.8	65.3	77.9	72.9	77.1	80.4	81.3	80.9	79.1	78.6	79.8	68.6	74.8	80	67.9	70.4	HuRVA_CMC-00022_2012_India_MN066960_I2						BatRVA_GLRL1_2005_China_KX814934_I25	67.3
HuRVA_DS-1_1976_USA_DQ870507_I2	18.1	22	350	254.2	***	87.8	86.6	86.9	86.9	80.5	70.3	79.9	80.9	78	81.5	81.5	85.6	85.5	85.6	65.5	79.5	73.6	78.4	81	81.2	82.1	79.2	79.6	79.1	69.9	74.7	81.3	70.8	70.5	HuRVA_DS-1_1976_USA_DQ870507_I2						CGRVA_Ho374_2013_Japan_LC088222_I21	68.1
CapRVA_GO34_1999_Bangladesh_GU937881_I2	9.9	24.8	350	233.8	13.6	***	88.6	93.3	92.8	80.5	69.7	79.3	79.6	78.2	80.8	81.2	85.5	85.5	85.5	69.1	78.4	73.8	77.9	80.6	81	81.7	79.4	78.3	79.2	68.7	73.7	80.2	71.5	71.4	CapRVA_GO34_1999_Bangladesh_GU937881_I2						HuRVA_Ecu534_2006_Ecuador_EU805774_I13	68.6
CapRVA_0040_2011_Aregntina_KF577842_I2	350	350	350	350	350	350	***	86.7	88.7	79.5	72.7	79.4	78.4	77	80.5	81.3	84.7	84.6	84.7	69.8	80.4	74.2	77	80.3	79.5	81	79.1	77.8	79	70.2	74.1	79.2	72.9	72.4	CapRVA_0040_2011_Aregntina_KF577842_I2						RacRVA_Rac-311_2011_Japan_LC208549_I26	70
CapRVA_BUW-14-085_2014_Uganda_KY055431_	350	350	350	350	350	350	244.8	***	94.6	80.4	65.5	79.5	79.1	78.4	80.6	79.5	85.3	85.2	85.3	65.7	78.1	70.3	77.8	78	81.9	81.4	79.1	76.5	78.3	66.8	74.5	78.7	69.2	70.1	CapRVA_BUW-14-085_2014_Uganda_KY055431_						BatRVA_BatLi09_2014_Cameroon_I22	70.1
OvRVA_OVR762_2007_Spain_EF554152_I2	296.2	350	253	254.7	350	361.2	350	350	***	80.3	69.7	79.3	79	78.2	80	81.3	84.9	84.9	84.9	68.8	78.5	74.1	78	79.7	81.1	81.4	79.6	79.2	80.2	69	74.8	80.2	69	71.9	OvRVA_OVR762_2007_Spain_EF554152_I2						PoRVA_CE-M-06-0003_2006_Canada_GU183245	75.8
HuRVA_AU-1_1982_Japan_DQ490538_I3	25.2	25.5	350	268.4	22.9	22.8	350	350	350	***	68	77.5	78.5	77.4	82.3	81	80.7	80.6	80.7	68.6	79.1	73.8	77	79.6	80.8	81.6	80.7	78.5	79.5	69.3	75.1	79.6	69.6	69.7	HuRVA_AU-1_1982_Japan_DQ490538_I3						HuRVA_KTM368_2004_Nepal_GU199496_I12	76.3
AvRVA_PO-13_1983_Japan_D16329_I4	43.9	40.6	350	277.5	40.3	39.7	350	350	350	44	***	70.3	69.1	63.6	69.2	70.3	69.3	69.2	69.3	79.4	70.2	68.9	66.1	68.4	69.9	68.2	66.1	69.3	68.9	77.2	68.2	68.4	69.5	84.3	AvRVA_PO-13_1983_Japan_D16329_I4						MuRVA_ETD-822_USA_GQ419952_I7	77.5
AvRVA_YM_1983_Mexico_x69487_I5	26.5	20.4	350	240.6	23.6	24.7	350	350	350	27.1	40.7	***	80.9	76.1	78.2	79.9	78.8	78.7	78.8	70	85.2	74.8	80.6	78.4	78.8	78.5	78.3	78	77.9	69.4	75.4	78.5	69.1	70.6	AvRVA_YM_1983_Mexico_x69487_I5						EqRVA_L338_1991_UK_JF712559_I6	77.8
EqRVA_L338_1991_UK_JF712559_I6	27.3	19	350	234.8	22.7	24.4	350	350	288	25.4	43	22.2	***	77.8	78.8	79.9	79.9	79.9	79.9	65.9	81.7	74.4	78.7	78.5	79.8	77.7	77.5	78.3	78.2	68.2	74.7	79.3	71	69.2	EqRVA_L338_1991_UK_JF712559_I6						HuRVA_QUI-35-F5_2010_Brazil_KF185107_I1	77.9
MuRVA_ETD-822_USA_GQ419952_I7	27.7	27.4	350	269.5	26.6	26.5	350	350	350	27.7	46.8	29.3	26.7	***	77.3	77	77.4	77.4	77.4	68.5	76	71.2	75	77.3	77.4	76.7	77.5	77.3	77.8	68.1	70.6	76.3	69.4	67.9	MuRVA_ETD-822_USA_GQ419952_I7						SGRVA_SG385_2012_Japan_AB971764_I19	78.2
HuRVA_CMH222_2001_Thailand_DQ288659_I8	25.4	25.6	350	308.2	21.5	22.4	350	350	432.9	20.6	43.3	26.2	25.7	28.3	***	80.3	81.1	81	81.1	70.5	78.7	74.5	78.4	79.4	81.1	81.9	80.9	78.4	80.3	68.7	74	80.3	70.7	69.5	HuRVA_CMH222_2001_Thailand_DQ288659_I8						AvRVA_YM_1983_Mexico_x69487_I5	78.4
SimRVA_TUCH_2002_USA_AY594670_I9	21.8	24.9	350	244.2	21.5	21.9	350	350	350	22.1	39.3	23.7	23.5	27.9	23	***	82.9	82.8	82.9	69.3	80.6	75.3	77.6	80.4	82.4	82.7	80.2	80.6	78.5	68.8	75.9	81.1	72.2	71.4	SimRVA_TUCH_2002_USA_AY594670_I9						HuRVA_CMH222_2001_Thailand_DQ288659_I8	78.7
OvRVA_Lamb-NT_2008_China_FJ031028_I10	18.9	23.1	350	276.4	16.3	16.3	350	350	350	22.5	40.8	25.2	24.4	28.3	22	19.5	***	99.9	100	64.8	78.7	73	77.5	80.7	81.7	81.7	78.8	77.7	79.1	69.6	75	78.5	70.5	70.7	OvRVA_Lamb-NT_2008_China_FJ031028_I10						LapRVA_N5_1992_China_JQ423906_I17	78.9
OvRVA_CC0812-1_2008_China_HQ834200_I10	19	23.2	350	273.5	16.4	16.4	350	350	350	22.6	40.9	25.3	24.5	28.4	22.1	19.6	0.1	***	99.9	64.9	78.6	72.9	77.4	80.6	81.6	81.6	78.7	77.6	79	69.5	74.9	78.4	70.4	70.6	OvRVA_CC0812-1_2008_China_HQ834200_I10						HuRVA_Wa_1974_USA_K02086_I1	79
OvRVA_LLR_1985_China_JQ031150_I10	18.9	23.1	350	276.4	16.3	16.3	350	350	350	22.5	40.8	25.2	24.4	28.3	22	19.5	0	0.1	***	64.8	78.7	73	77.5	80.7	81.7	81.7	78.8	77.7	79.1	69.6	75	78.5	70.5	70.7	OvRVA_LLR_1985_China_JQ031150_I10						RatRVA_KS-11-573_2011_Germany_KJ879452_	79
ChRVA_02V0002G3_2002_Germany_DQ096805_I	45.7	42.6	350	304.1	42.6	42.3	350	350	350	43.9	25	40.1	41.6	44.4	40.9	41	42.8	42.9	42.8	***	70.7	67.8	67	68.8	70.7	69.1	65.5	68.1	67.3	76	69	68	68.8	77.4	ChRVA_02V0002G3_2002_Germany_DQ096805_I						HuRVA_AU-1_1982_Japan_DQ490538_I3	79.1
HuRVA_KTM368_2004_Nepal_GU199496_I12	29.5	18.9	350	300.6	24.2	26.1	350	350	350	24.8	41.5	16.8	21.2	29.3	25.9	22.6	25.6	25.7	25.6	40	***	73.4	79.2	77.6	79.4	79.1	77.7	76.8	77.1	70	75.1	77.8	72	70.9	HuRVA_KTM368_2004_Nepal_GU199496_I12						ShrewRVA_LW9_2013_China_KU243658_I24	79.3
HuRVA_Ecu534_2006_Ecuador_EU805774_I13	35.1	33.2	350	258	32.5	32.5	350	350	350	33.7	43.3	31.4	31.8	36.9	32.9	30.4	34.2	34.3	34.2	44.5	33.4	***	72.5	74	73.8	73.7	73.6	75.5	73	68.6	76.3	73	70.7	68.6	HuRVA_Ecu534_2006_Ecuador_EU805774_I13						HuRVA_B10_1987_Kenya_HM627557_I16	79.9
PoRVA_CE-M-06-0003_2006_Canada_GU183245	28.5	24	249.6	240.7	25.7	26.4	350	350	350	27.4	42.7	23	24.9	29.2	24	26.8	26.9	27.1	26.9	41.6	24.4	33	***	78.2	78.1	79.1	77.3	76	77.5	68.9	75.9	78.7	70.5	69.2	PoRVA_CE-M-06-0003_2006_Canada_GU183245						BatRVA_KE4852_2007_Kenya_GU983675_I15	80.1
BatRVA_KE4852_2007_Kenya_GU983675_I15	23.3	26.3	350	241.8	22.1	22.8	350	350	350	23.9	41.3	25.7	25.5	27.5	24.3	23	22.5	22.6	22.5	40.8	26.8	32.1	25.8	***	81.2	79.2	78.7	77.3	78.8	68	74.8	78.6	72.9	69.2	BatRVA_KE4852_2007_Kenya_GU983675_I15						SimRVA_TUCH_2002_USA_AY594670_I9	81.2
HuRVA_B10_1987_Kenya_HM627557_I16	24.1	22.9	350	243	21.9	22.1	350	350	350	22.3	41.1	25.4	23.8	27.4	22.6	20.3	21.2	21.3	21.2	40.3	24.5	32.9	26.2	21.8	***	81.7	82.2	80.2	81.3	68.4	75.2	81	70.7	71.3	HuRVA_B10_1987_Kenya_HM627557_I16						OvRVA_CC0812-1_2008_China_HQ834200_I10	83.8
LapRVA_N5_1992_China_JQ423906_I17	25.2	24.3	350	296.2	20.7	21.2	350	350	350	21.4	43.4	25.6	27	28.7	21.5	19.8	21.2	21.3	21.2	42	24.8	32.9	24.7	24.5	21.2	***	80.6	78.8	79	69.5	74.6	81.3	72	69.5	LapRVA_N5_1992_China_JQ423906_I17						OvRVA_Lamb-NT_2008_China_FJ031028_I10	83.9
HuRVA_QUI-35-F5_2010_Brazil_KF185107_I1	26.9	26.1	350	260.3	24.5	24.3	350	350	350	22.4	43	25.9	27.1	28	22.7	23.1	25.3	25.4	25.3	43	26.8	33.2	27.4	25.3	20.4	22.6	***	78.6	78.6	69	73.9	81.2	69.4	70.6	HuRVA_QUI-35-F5_2010_Brazil_KF185107_I1						OvRVA_LLR_1985_China_JQ031150_I10	83.9
SGRVA_SG385_2012_Japan_AB971764_I19	25.8	26.3	350	331.7	23.8	25.7	350	350	350	25.5	41.5	26.3	25.8	27.4	25.7	22.7	26.6	26.7	26.6	41.9	27.9	30.5	29.3	27.3	23.5	25.1	25.8	***	77	68	73	79.6	71	69.2	SGRVA_SG385_2012_Japan_AB971764_I19						HuRVA_DS-1_1976_USA_DQ870507_I2	84.5
RatRVA_KS-11-573_2011_Germany_KJ879452_	25	26.5	350	295.7	24.8	24.7	350	350	350	24.3	41.9	26.7	26.1	26.8	23.1	25.9	24.9	25	24.9	44.4	27.7	34	27.3	25.1	21.8	25.1	26.2	27.7	***	67.4	72	79.1	72.5	69.3	RatRVA_KS-11-573_2011_Germany_KJ879452_						CapRVA_0040_2011_Aregntina_KF577842_I2	87.6
CGRVA_Ho374_2013_Japan_LC088222_I21	41.6	37.6	350	332.2	39.2	41	350	350	350	41.4	27.5	40.2	42.6	42.6	41.6	40.6	39.6	39.8	39.6	29.2	39.4	42.4	40.5	42.6	41.8	39.6	40.5	42.8	44.1	***	69.2	68.3	68.2	78.7	CGRVA_Ho374_2013_Japan_LC088222_I21						CapRVA_GO34_1999_Bangladesh_GU937881_I2	91.1
BatRVA_BatLi09_2014_Cameroon_I22	34.3	31.6	350	257.3	31.1	32.9	350	350	350	29.9	45.5	30.3	31.1	38.1	32.7	29.3	31.1	31.2	31.1	45.1	30.7	29.6	29.3	30.9	30.3	31.8	32.7	33.6	35.7	43.6	***	74	69.9	69.3	BatRVA_BatLi09_2014_Cameroon_I22						OvRVA_OVR762_2007_Spain_EF554152_I2	92.4
ShrewRVA_LW9_2013_China_KU243658_I24	23.7	25.2	350	236.4	21.4	22.8	350	350	350	23.6	41.4	25.7	24	28.4	22.3	21.6	24.8	24.9	24.8	41.8	26.2	33.1	25.1	24.6	21.8	21.1	21.5	23.4	24.7	43	32	***	72	68.1	ShrewRVA_LW9_2013_China_KU243658_I24						CapRVA_BUW-14-085_2014_Uganda_KY055431_	96.1
BatRVA_GLRL1_2005_China_KX814934_I25	38.4	34.4	350	285.7	36.4	35.1	350	350	272.7	38.4	41	37.5	35.7	39.9	38.8	36.2	35.9	36	35.9	40.4	37.7	36.2	36.1	34.1	37.3	36.1	38.3	37.2	36	42.4	37.9	35.5	***	69.3	BatRVA_GLRL1_2005_China_KX814934_I25						HuRVA_CMC-00022_2012_India_MN066960_I2	96.7
RacRVA_Rac-311_2011_Japan_LC208549_I26	39.2	38.3	350	350	37.8	37.2	350	350	350	40.5	17.9	38.4	41	43.8	40.4	37.3	38.9	39	38.9	27.2	37.9	42.8	40.7	40.4	38.2	39.9	38.8	40.3	41.1	25.6	42.4	42.4	41.5	***	RacRVA_Rac-311_2011_Japan_LC208549_I26						HuRVA_MCS-KOL-383_2014_India_KU292523_I2	97.4
	CapRVA_K98_2015_India	HuRVA_Wa_1974_USA_K02086_I1	HuRVA_MCS-KOL-383_2014_India_KU292523_I	HuRVA_CMC-00022_2012_India_MN066960_I2	HuRVA_DS-1_1976_USA_DQ870507_I2	CapRVA_GO34_1999_Bangladesh_GU937881_I2	CapRVA_0040_2011_Aregntina_KF577842_I2	CapRVA_BUW-14-085_2014_Uganda_KY055431_	OvRVA_OVR762_2007_Spain_EF554152_I2	HuRVA_AU-1_1982_Japan_DQ490538_I3	AvRVA_PO-13_1983_Japan_D16329_I4	AvRVA_YM_1983_Mexico_x69487_I5	EqRVA_L338_1991_UK_JF712559_I6	MuRVA_ETD-822_USA_GQ419952_I7	HuRVA_CMH222_2001_Thailand_DQ288659_I8	SimRVA_TUCH_2002_USA_AY594670_I9	OvRVA_Lamb-NT_2008_China_FJ031028_I10	OvRVA_CC0812-1_2008_China_HQ834200_I10	OvRVA_LLR_1985_China_JQ031150_I10	ChRVA_02V0002G3_2002_Germany_DQ096805_I	HuRVA_KTM368_2004_Nepal_GU199496_I12	HuRVA_Ecu534_2006_Ecuador_EU805774_I13	PoRVA_CE-M-06-0003_2006_Canada_GU183245	BatRVA_KE4852_2007_Kenya_GU983675_I15	HuRVA_B10_1987_Kenya_HM627557_I16	LapRVA_N5_1992_China_JQ423906_I17	HuRVA_QUI-35-F5_2010_Brazil_KF185107_I1	SGRVA_SG385_2012_Japan_AB971764_I19	RatRVA_KS-11-573_2011_Germany_KJ879452_	CGRVA_Ho374_2013_Japan_LC088222_I21	BatRVA_BatLi09_2014_Cameroon_I22	ShrewRVA_LW9_2013_China_KU243658_I24	BatRVA_GLRL1_2005_China_KX814934_I25	RacRVA_Rac-311_2011_Japan_LC208549_I26

[truncated: 1 more sheets: VP7]
